# Supplementary material for: Genetic and Transcriptome Analysis of Leaf Trichome Development in Chinese Cabbage (Brassica rapa L. subsp. pekinensis) and Molecular Marker Development
Source: Int J Mol Sci. 2022 Oct 22;23(21):12721. doi: 10.3390/ijms232112721 (PMC9659260; doi:10.3390/ijms232112721)
Supplement: Supplementary file 1 [file ijms-23-12721-s001.zip]

Archive with 5 entries (5 files):
- Supplementary figure.pptx
- Supplementary Table S1.xlsx
- Supplementary Table S2.xlsx
- Supplementary Table S3.xlsx
- Supplementary Table S4.xlsx
