# Supplementary material for: Genetic and Transcriptome Analysis of Leaf Trichome Development in Chinese Cabbage (Brassica rapa L. subsp. pekinensis) and Molecular Marker Development
Source: Int J Mol Sci. 2022 Oct 22;23(21):12721. doi: 10.3390/ijms232112721 (PMC9659260; doi:10.3390/ijms232112721)
Supplement: Supplementary file 1 [file ijms-23-12721-s001.zip › Supplementary Table S1.xlsx]

## Sheet: Sheet1
Supplementary Table S1. SSR primer sequences
Marker name	Chromosome	Forward Primer (5'-3')	Reverse Primer (5'-3')
A1-S2	A01	TTTCTCCAACGCTCACTGAA	CAAACCAAACCTCAAGGGAA
A1-S3	A01	CGCAAGGAAAGAGAAACTGG	CGCATACAACCTGACTGTGG
A1-S5	A01	CCAACAGCTCCACCGTTACT	TCAGAGATCAGGTTCCAGGG
A1-S15	A01	TTCCGAATCAGATAATCCGC	AACTTACCATCATCGACGCC
A1-S20	A01	TCCTCTTCCCATTCAACGTC	ACACCCAGCAAGCAGAAGAT
A1-S21	A01	CATCGAATTCAAGAGCTCCC	CGCCGGCTTAGAGAGTTATG
A1-S24	A01	GGAAGCCCCTCTTTTTACCA	GAGCGTGCATTTAAATCGAGA
A1-S30	A01	TTTTCCTCATCGCTACCACC	GAAGGCGATGAAGTCCCATA
A1-S38	A01	TTGGAACCATCTCAAGGACC	CTTACGTTGTGCTGCCAAAA
A1-S41	A01	TGGAGCAACAACCTGTGAAG	GTGGTGAGGGAAGGAGTTGA
A1-S42	A01	TGTCGTGGTTAAGCATTCCC	TGGGATCCAAACACTGAATG
A1-S43	A01	AAGCCACGTGAAGAAAGTCC	GAGGAGCTGCAACCATTAGC
A2-S1	A02	GCAATCTCTCATCGTTGTCAAG	ATGGAGGAGGACACAGCAAC
A2-S5	A02	ACAGTGCCTTGACTCGACCT	GCATCCATTAGCTCTCGTCC
A2-S12	A02	GTTTTCTGTTTCTCGCTCGC	TGTCATGGTCACCCGAAGTA
A2-S14	A02	GATGCAACTGAATGTGGTGG	ACAAGGGAGAGATGTGGCAG
A2-S15	A02	AGCTCAGTTACGGTCGGAGA	AAACGTGTGGAAAGTGAGGG
A2-S22	A02	CGTGTACTTCAACTTTTCCGC	ACCCGATTGGCACAATACAT
A2-S24	A02	CCTTGTGTCCCTCTCTGGAA	TCAGATGGATGAATCGGTGA
A2-S29	A02	TTCGAAGAAGGCTCTGCAAT	CAGCGTGGACCGATATACCT
A2-S32	A02	GGGAGATGCCGTCTTTATGA	TACAATGTTCGTCCGTCCAA
A2-S35	A02	GATGAGTGGCAACTGCTTGA	AAGAAAACACACGGAAACGG
A2-S38	A02	CACTCTGGTGATGGAGATGC	CCATCATGGAGCTCACCTTT
A2-S58	A02	CAGTGCACACTAGCAGCCAT	AAAGCCATAGCAGCAGAAGC
A2-S61	A02	GCTCAATCGGAGCTGAAGAC	ATGGAACCTAACGAAAGGCA
A2-S63	A02	ACCCATCCAAAAAGGGAGTC	CCGAGGAGGAAATGAGTGAA
A3-S4	A03	AACAAAGAGGAAACTGCCGA	GCGGACGCCAAAACTAACTA
A3-S11	A03	AAGTCTTTTGGCGAGACCCT	GAAGGTTGTAGGGATTGCGA
A3-S13	A03	CATCAGCCTTCTCTGCCTCT	CATTCCCAAACATGCCTTCT
A3-S16	A03	CAATGCGCCAGTTAAGACAA	CTGACTTGTACCTCACGCCA
A3-S17	A03	TTTGTCTTTGATGACGCTGC	ACGCCTCTGTAATGCCTTGT
A3-S20	A03	AGGGTGTCGTGAGAATGAGG	ACTCCACCGTAACCTCAACG
A3-S32	A03	CGGAATCCTCTGCTCTCATC	CTCCAGCATCGAATCAACAA
A3-S45	A03	ACTTCAGCATCTGGGGATCA	ATTTCCTGGTTGGTTCCTCC
A3-S48	A03	TTCCCCTTCTGGTTGATCTG	GCAGTAATTGGGTCAAGCGT
A3-S49	A03	TTACTCGCACGCTTCCTTTT	CATCGTCACCCTCCTCTCTC
A3-S63	A03	AAGGGCAAGGAGGAAAAGAG	GTCTGGGTACAGGCGAATTG
A3-S68	A03	GAGCTCCACATCACCCATCT	AGCCTTTGGTCATTACGGTG
A3-S74	A03	GCTCTAGTGTCAAGGAGCGG	CCTTCCCGGGAGTAATCAGT
A4-S9	A04	AATGAAGCAAATGCCTCCAC	TTCAATTTTTGTTGGGAGGG
A4-S14	A04	AGCTTGTTTCGCCTCTGAAA	TCATCAACATCATCAAAACCAA
A4-S27	A04	CACCACCGGAGTGAGAAGAT	TCTCAGCCTTCTCAGCCCTA
A4-S28	A04	TGCCGATAAGGTGAAACACA	ACTTCAAAAGCCCATGTTGC
A4-S29	A04	AGCAGAGGCAAAAGCAACAC	AGACTATGGGGGTCATGCAG
A4-S31	A04	CAACGGTCCGTAACTGGTCT	GATCGGAATCGGATGAGAGA
A4-S38	A04	GAGAAGGTGAAGCCACATCC	CCTGCATTTTACCACCAAAA
A4-S41	A04	TGGGAGAAAATGTTAAAGGCA	CTCACCAGACTAGCAGGACAAA
A4-S42	A04	ATTTTAGTTGCAAGCGTGGG	TGGCTAATTAAGTTCTCGTCCA
A4-S49	A04	GCCGCTGAAAAGTCAATCTC	CTGCCATCTCTAAAGCCCAC
A5-S13	A05	ATTGCGATTGATTAGCCACC	ACGCTTGGAGATAGCGACAT
A5-S45	A05	ACACAATTTAACGGGCAAGC	TCTTGACAAGCCACTCTGGTT
A5-S62	A05	CACAATGCACTGAAACAGCA	GTGGCTCTTGGGAACTCAAA
A5-S72	A05	ATCTCCCAAAGCAAGCAAGA	GTTGACGCGGTAGAGAGAGG
A5-S74	A05	AGTCATCCCGAGCATCACAT	GTAAGACATGATGGCCGGTT
A6-s2	A06	AGGGCATTACATTGAAACCG	GGCACTGCATGACTGAGAAA
A6-s6	A06	CCTGGGAGTTCTTTTGACCA	CGGCATTGAGAACCCTAAAC
A6-s18	A06	ATTATCATCACAGGGAGCCG	TGTTGGTCGAGCTGTTTCAG
A6-s19	A06	TCGGTTCGGTTCTTCTTCTG	TGCTGATGGGTCTCTGAGTG
A6-S28	A06	GGTCCAAACGTGAAGACCAT	AACAGTGACGTCAGCTCCCT
A6-S33	A06	GCGATGGTGCTTGGTAAAAT	AGTACGGACTGCAAACACCC
A6-s37	A06	AGAGGAGGAGGAAAGGCTTG	GCGACGACTAGTTCGCTTCT
A6-s38	A06	GAGGAGACGGTGGAGAATCA	CGGCTAACGTTGGAGAAAAG
A6-s39	A06	CTTCACGCTTTGGAGACACA	AAACACCGGTTTGTTCTTGG
A6-s47	A06	GTGGCTTCATCTTGGGTGAT	GAGGAGATGCTTGCTATGCC
A6-s56	A06	GTGAAGCCCATCGTCATCTT	CGAAGACTTTGGAGGAGCAG
A6-s60	A06	TGGAGGGAAGTACAAGACGG	CTGCAACCTTCTCCCATCTC
A6-s61	A06	ATGCTTCGGTGGTTATGAGG	CCAGTTGCAGGAGAACATCA
A6-S83	A06	TGCGGCATTAGTTGTCAGTC	GCGGTGGTCAAGTTTTCTTC
A6-S84	A06	CCAGGAGACACCACCTCTGT	CCTCGCCTTATCTTCCTCCT
A6-S88	A06	CCTCCCGTGATTCCAGACTA	CTCTCCACGGTCTACCTCCA
A7-S11	A07	AAACGTTTTGGCAGTTCAGC	GTTGACGTTGTTGGATGTCG
A7-S17	A07	GAGTTGACCTGCGAACATTG	CTTGGAAACTCCTCAGAGCG
A7-S30	A07	AGAACCAATTGAGACCACCG	TGTTTTCTTTTGGGGGACAG
A7-S36	A07	AGGGGAATGCAGAGAAGGTT	CACTGGTGGTGGTTCTGTTG
A7-S43	A07	TGAAAGAAACCTCCCACACC	TCGTACGGGACAATGGGTAT
A7-S46	A07	ACCTCCCCGCTCTCAATAAT	GTTCAGCTTTGGGTTTTGGA
A7-S47	A07	GGACCTCATCGATGCTGATT	GTATGAGCACAACGGCAAGA
A7-S48	A07	CAGGTGCTAAGCCAATGACA	CAGATACCTCAAAGCACGCA
A7-S61	A07	CTATCACGCGGGATGAGTCT	AACAGAGCGCAGGTAATTTCA
A7-S63	A07	TTGGCTGACTTTGCTTCGTA	AGTTCTCAAGTTTGCGGACAA
A8-S12	A08	CTCTTGCTCGTAGGTTTCCG	GGAGTCCACTTCATGGAGGA
A8-S18	A08	ATCCCACCTTGCGTACAAAC	TACGAAGTGCAGAGCAATCG
A8-S20	A08	CAATGGCTCTTCCTCTTTCG	ACTCCTTGAGGAGAGGGAGG
A8-S27	A08	CAGTAGAAGCAGGGTCCCAA	CAAGCCTGATTCTGGTGTCA
A8-S35	A08	CAGTCCACACACACACCACA	GGAGATTATCGCCGTTCGTA
A8-S42	A08	ACTCATCCATCTTCAACCGC	TTCCGAGACCGAGTCTGAGT
A8-S49	A08	ATCGTCGTAAGCCAGAATCG	ACCCACGAACACTAACCCAA
A8-S54	A08	GCAATTGTTGCCGAGATTTT	CAATGGTTCCTCGTCGAGTT
A9-S7	A09	GGATCCACTAGAGCACGAGG	GGTGTAAGGCCGTGTGAACT
A9-S15	A09	GACGGAGAAATGATGGTTCC	TTTTCCGGTCAGATTCCAAC
A9-S19	A09	TGGACAACACATTGCACAGA	CGCTTCACTAGGGAGCAGAT
A9-S30	A09	AGCGAGCTTCAGAGGAAATG	GAAGAGGAAAGAAGGCCCAC
A9-S33	A09	TCTGACACAACCCACAGCTC	TATTCCAAGGCGGTATTTGC
A9-S35	A09	AATGCCTCCATTGTCCTCTG	GAGAAATGCCCGTCTGGTAA
A9-S41	A09	CTCCGCAAGTTTCCTTTTTG	TTAGAGTTGATGGCAGCACG
A9-S42	A09	GGCAACGGTACAATTCTCGT	CAGGTATCCAATCCCCACTG
A9-S53	A09	CGCGAGAACGAGGTAACAAT	CGTTGTAATTCGCAGCTTCC
A10-S4	A10	GTGCAAGTCAGTGCCAAAGA	TTTCCATAGTTCCCATCCCA
A10-S7	A10	TCCATCTTTGTGCCAATCAA	ATCACCCGGTAAATCCACTG
A10-S12	A10	CTGACCCCACTACTTTCCCA	CAGAGATGAGAGACCGCACA
A10-S14	A10	ATCGTCCAAACCCATCTCAC	GCTTTTGCTTTGATCCGTTC
A10-S15	A10	CACGATGTGGAAGCGAAGTA	TCTACTGCATCACCGGAACA
A10-S23	A10	GCTGCAGATCATGGCTGTTA	TGCATTGGCAAAAGCTGATA
A10-S24	A10	GATCCATTAGGGGTGTGTGG	CATCGGGATCACAAACAACA
A10-S29	A10	GCATTGAAGAAGAAGCGGAC	TCGCTTTAATCGCACTGTTG
A10-S40	A10	GGGGCGAAGTGAGTTGATTA	TCCATCGAACAAGAGAACCC
A10-S54	A10	TCTGCGGTTCAGATCCTTTC	GGTAGATGCCAGCCATTGAT
A6S75	A06	TGTGTGCTTCGTTGGCTTAG	ACGGTGAGAGAGTTTGGCAT
A6S76	A06	TTTGAAGGGTAGGATTTTGGA	TTCCATTTTGGCGTACATGA
A6S82	A06	AGTACAAGCGTTTCGGCTGT	CTTGGTGGTGGACCATATCC
A6S95	A06	TCCCTTTACAGGTCAGTGGG	AAGACACTTGTCCAACGGCT
A6S103	A06	TCTTCTGATGTTTTCATTTCACAAA	AGTGAAAATATGAAAATTTATGAGCA
