# Supplementary material for: Genetic and Transcriptome Analysis of Leaf Trichome Development in Chinese Cabbage (Brassica rapa L. subsp. pekinensis) and Molecular Marker Development
Source: Int J Mol Sci. 2022 Oct 22;23(21):12721. doi: 10.3390/ijms232112721 (PMC9659260; doi:10.3390/ijms232112721)
Supplement: Supplementary file 1 [file ijms-23-12721-s001.zip › Supplementary Table S2.xlsx]

## Sheet: Sheet1
Supplementary Table S2. qRT-PCR primer sequences
Name	Forward Primer (5'-3')	Reverse Primer (5'-3')
Bra002149-RT	ACCGAGTTCCGGTCCGGTTA	CGGCTTCCTGCACCGTCTTA
Bra015290-RT	AGCCGCTTGGCCTCAGAATC	TCAGCCGTCGTCATCATCGC
Bra019282-RT	GAGAGCCGCTGCGGATTTGT	ATCACGGTGCATCACACCCA
Bra022135-RT	GCTGCGGATTCTACGGTGCT	CCGCTATCGACCCGAACCTC
Bra024992-RT	ACTCGAGGACTCGGCTCACT	AGCGCTCGTAACGCGTAGAA
Bra025064-RT	CTCGGCGATGAGGACCAAGC	CGGGCAATGAGATCGTCGCT
Bra027493-RT	GAGGCCAAGCCGCGATTCTA	AGGAGGACGAAGATCCAGCCA
Bra030496-RT	GCCGGAGACTCATCAACGCA	CCATGAGAAGCCCACCAAGCA
Bra030553-RT	TGGCTGGTCCAACCTCATCCT	GCTGCTCCATTGGCTTCCCA
Bra033291-RT	TCAACAGGCGTTTCCTGCGT	AGACCGAAGCAGCGAAGGTG
Bra035081-RT	ACGTGGACCTCCGAGAGCTT	CGCATCCGCTACACGGTGAT
Bra037219-RT	CGAGTGAAGCAGCTGAAGCG	TTCCCGCCAATAAGCACCGT
BrACT1-RT	CGTACTACCGGTATTGTGCT	GAGCTGGATTTGGAAGTCTC
