# Supplementary material for: Genetic and Transcriptome Analysis of Leaf Trichome Development in Chinese Cabbage (Brassica rapa L. subsp. pekinensis) and Molecular Marker Development
Source: Int J Mol Sci. 2022 Oct 22;23(21):12721. doi: 10.3390/ijms232112721 (PMC9659260; doi:10.3390/ijms232112721)
Supplement: Supplementary file 1 [file ijms-23-12721-s001.zip › Supplementary Table S3.xlsx]

## Sheet: Sheet1
Supplementary Table S3. The most enriched GO terms with significant difference at a level of P-value ≤ 0.01 in the 9 comparison groups, respectively.
GO term (Corrected P-value<0.01)		NTC VS NTE	NTC VS NTS	NTE VS NTS	TC VS TE	TC VS TS	TE VS TS	NTC VS TC	NTE VS TE	NTS VS TS
Component Ontology	extracellular region	●	●		●	●	●		●
	cell wall	●	●						●	●
	external encapsulating structure	●	●						●
	plant-type cell wall	●	●		●	●			●
	photosystem I	●	●			●	●		●
	photosystem	●	●			●	●		●
	anchored component of plasma membrane	●	●						●
	apoplast	●	●			●	●
	anchored component of membrane	●							●
	light-harvesting complex	●
	intrinsic component of plasma membrane	●	●		●	●	●		●
	cell periphery	●	●				●
	intrinsic component of membrane		●			●	●
	integral component of membrane		●			●	●
	anchored component of membrane		●
	membrane part		●			●	●
	membrane		●				●
	microtubule		●
	plasma membrane		●						●
	polymeric cytoskeletal fiber		●
	supramolecular complex		●
	supramolecular polymer		●
	supramolecular fiber		●
	plasma membrane part		●
	cytoskeletal part			●
	microtubule cytoskeleton			●
	cytoskeleton			●				●
	microtubule			●
	polymeric cytoskeletal fiber			●
	supramolecular complex			●
	supramolecular polymer			●
	supramolecular fiber			●
	microtubule associated complex			●
	kinesin complex			●				●
	MCM complex			●	●
	nucleoid			●
	plastoglobule					●	●
	endoplasmic reticulum					●
	light-harvesting complex					●	●
	photosystem I reaction center					●
	integral component of plasma membrane						●
	myosin complex							●
	cytoskeletal part							●
	cytosolic large ribosomal subunit									●
	large ribosomal subunit									●
	ribosomal subunit									●
	cytosolic ribosome									●
	external encapsulating structure									●
	ribosome									●
	cytosolic part									●
Function Ontology	oxidoreductase activity	●	●				●		●
	chlorophyll binding	●	●			●	●		●
	tetrapyrrole binding	●	●				●		●
	oxidoreductase activity, acting on paired donors, with incorporation or reduction of molecular oxygen	●							●
	pigment binding	●				●	●
	iron ion binding	●							●
	catalytic activity	●	●	●		●
	monooxygenase activity	●					●		●	●
	heme binding	●	●				●		●
	hydrolase activity, hydrolyzing O-glycosyl compounds	●	●	●	●		●
	flavin adenine dinucleotide binding	●
	oxidoreductase activity, acting on CH-OH group of donors	●	●
	hydrolase activity, acting on glycosyl bonds	●	●		●		●
	microtubule binding		●	●				●
	tubulin binding		●	●				●
	microtubule motor activity		●	●				●
	amino acid transmembrane transporter activity		●				●
	motor activity		●	●	●			●
	carboxylic ester hydrolase activity		●
	lyase activity		●
	carbon-oxygen lyase activity, acting on polysaccharides		●
	pectate lyase activity		●
	transferase activity, transferring hexosyl groups		●				●
	cofactor binding		●
	enzyme inhibitor activity		●
	oxidoreductase activity, acting on the aldehyde or oxo group of donors		●
	organic acid transmembrane transporter activity		●				●
	carboxylic acid transmembrane transporter activity		●				●
	pattern binding		●
	polysaccharide binding		●
	coenzyme binding		●
	cellulose synthase activity		●
	pigment binding		●
	glucosyltransferase activity		●				●
	oxidoreductase activity, acting on the CH-CH group of donors, NAD or NADP as acceptor		●
	cytoskeletal protein binding			●				●
	adenyl nucleotide binding			●				●
	adenyl ribonucleotide binding			●				●
	DNA-dependent ATPase activity			●
	ATP binding			●				●
	purine nucleoside binding			●				●
	purine ribonucleoside binding			●				●
	purine ribonucleotide binding			●				●
	purine nucleotide binding			●				●
	nucleoside binding			●				●
	DNA helicase activity			●
	ribonucleoside binding			●				●
	hydrolase activity, acting on glycosyl bonds			●
	carbohydrate derivative binding			●				●
	ribonucleotide binding			●				●
	purine ribonucleoside triphosphate binding			●				●
	nucleic acid binding transcription factor activity				●				●
	transcription factor activity, sequence-specific DNA binding				●				●
	DNA binding				●
	arsenate reductase (glutaredoxin) activity				●
	oxidoreductase activity, acting on phosphorus or arsenic in donors				●
	oxidoreductase activity, acting on phosphorus or arsenic in donors, disulfide as acceptor				●
	anion binding					●		●
	glutathione transferase activity						●
	catalase activity						●
	L-amino acid transmembrane transporter activity						●
	oxidoreductase activity, acting on paired donors, with incorporation or reduction of molecular oxygen, NAD(P)H as one donor, and incorporation of one atom of oxygen						●		●
	L-glutamate transmembrane transporter activity						●
	xyloglucan:xyloglucosyl transferase activity						●
	oxidoreductase activity, acting on peroxide as acceptor						●
	ADP binding							●
	kinase activity							●
	transferase activity, transferring phosphorus-containing groups							●
	protein kinase activity							●
	nucleotide binding							●
	nucleoside phosphate binding							●
	small molecule binding							●
	phosphotransferase activity, alcohol group as acceptor							●
	protein serine/threonine kinase activity							●
	oxygen binding								●
	transcription regulatory region DNA binding								●
	regulatory region DNA binding								●
	regulatory region nucleic acid binding								●
	sequence-specific DNA binding								●
	transcription corepressor activity									●
	structural constituent of ribosome									●
	phosphotransferase activity, paired acceptors									●
	structural molecule activity									●
Process Ontology	oxidation-reduction process	●	●						●
	single-organism metabolic process	●	●				●
	response to stimulus	●	●		●	●	●	●	●	●
	organic acid metabolic process	●	●
	oxoacid metabolic process	●	●
	carbohydrate metabolic process	●	●	●	●		●
	protein-chromophore linkage	●				●	●		●
	carboxylic acid metabolic process	●	●
	monocarboxylic acid metabolic process	●	●				●
	response to external biotic stimulus	●	●		●	●	●	●	●
	response to other organism	●	●		●	●	●	●	●
	defense response to fungus	●	●			●	●		●
	photosynthesis, light harvesting	●	●			●	●
	response to biotic stimulus	●	●		●	●	●	●	●
	response to abiotic stimulus	●	●		●	●	●		●	●
	response to stress	●	●		●	●	●	●	●	●
	response to external stimulus	●	●		●	●	●	●	●
	photosynthesis, light harvesting in photosystem I	●				●	●
	polysaccharide metabolic process	●	●	●
	response to fungus	●	●			●	●		●
	single-organism catabolic process	●	●			●
	response to water deprivation	●			●	●	●		●	●
	response to wounding	●	●				●			●
	response to water	●			●	●	●		●	●
	polysaccharide catabolic process	●	●	●						●
	carbohydrate catabolic process	●	●
	multi-organism process	●	●		●	●	●	●	●
	jasmonic acid metabolic process	●
	syncytium formation	●			●
	organic acid catabolic process	●	●			●
	carboxylic acid catabolic process	●	●			●
	response to oxygen-containing compound	●	●		●	●	●		●	●
	defense response to other organism	●	●		●	●	●	●	●
	cell wall organization or biogenesis		●						●
	single-organism process		●
	cellular polysaccharide metabolic process		●	●
	secondary metabolic process		●				●		●	●
	monocarboxylic acid biosynthetic process		●
	fatty acid metabolic process		●
	cellular carbohydrate metabolic process		●	●
	single-organism biosynthetic process		●
	single-organism carbohydrate metabolic process		●
	defense response		●		●	●	●	●	●
	cell wall macromolecule metabolic process		●
	hemicellulose metabolic process		●
	cell wall organization		●							●
	fatty acid biosynthetic process		●
	small molecule metabolic process		●
	response to karrikin		●
	cell wall polysaccharide metabolic process		●
	carbohydrate biosynthetic process		●
	cellular glucan metabolic process		●	●
	single-organism cellular process		●			●
	galacturonan metabolic process		●
	pectin metabolic process		●
	amino acid transport		●			●	●
	glucan metabolic process		●	●
	microtubule-based movement		●	●				●
	secondary metabolite biosynthetic process		●				●		●
	pectin catabolic process		●							●
	polysaccharide biosynthetic process		●
	organic acid transport		●
	carboxylic acid transport		●
	cellular carbohydrate biosynthetic process		●
	organonitrogen compound catabolic process		●			●
	small molecule catabolic process		●			●
	cellular polysaccharide biosynthetic process		●
	organic acid biosynthetic process		●
	carboxylic acid biosynthetic process		●
	external encapsulating structure organization		●
	cellular amino acid catabolic process		●
	catabolic process		●			●
	cell wall modification		●							●
	phenylpropanoid metabolic process		●
	alpha-amino acid catabolic process		●
	cell wall biogenesis		●
	movement of cell or subcellular component		●	●	●			●
	phenylpropanoid biosynthetic process		●
	generation of precursor metabolites and energy		●
	plant-type secondary cell wall biogenesis		●
	xylan metabolic process		●
	photosynthesis		●				●
	microtubule-based process			●				●
	DNA replication			●	●
	DNA metabolic process			●
	cell cycle			●
	cell cycle process			●
	DNA conformation change			●
	DNA geometric change			●
	DNA duplex unwinding			●
	DNA-dependent DNA replication			●	●
	chromosome organization			●
	DNA unwinding involved in DNA replication			●
	DNA recombination			●	●
	mitotic cell cycle			●
	cellular response to DNA damage stimulus			●
	response to chitin				●		●		●
	response to acid chemical				●	●	●	●	●	●
	response to organonitrogen compound				●		●		●
	response to nitrogen compound				●		●		●
	response to endogenous stimulus				●		●		●
	response to organic substance				●		●
	response to chemical				●		●		●
	DNA replication initiation				●
	response to salicylic acid				●				●
	defense response to bacterium				●	●	●
	response to bacterium					●	●
	toxin metabolic process						●
	flavonoid metabolic process						●
	flavonoid biosynthetic process						●
	oxidation-reduction process						●
	indole-containing compound metabolic process						●
	photosynthesis, light reaction						●
	toxin catabolic process						●
	secondary metabolite catabolic process						●
	response to oxidative stress						●
	response to salicylic acid						●
	amino acid transmembrane transport						●
	cellular response to stimulus							●
	cell communication							●
	protein phosphorylation							●
	response to salicylic acid							●
	signal transduction							●
	single organism signaling							●
	signaling							●
	nuclear division							●
	actin filament-based movement							●
	phosphorylation							●
	regulation of defense response to virus by host							●
	response to organic substanc								●
	response to hormone								●
	response to osmotic stress								●
	response to salt stress								●
	response to lipid								●
	response to cold								●	●
	response to abscisic acid								●
	response to alcohol								●
	response to jasmonic acid								●
	regulation of jasmonic acid mediated signaling pathway									●
	ribosome biogenesis									●
	response to temperature stimulus									●
	S-glycoside metabolic process									●
	glycosinolate metabolic process									●
	glucosinolate metabolic process									●
