# Supplementary material for: Genetic and Transcriptome Analysis of Leaf Trichome Development in Chinese Cabbage (Brassica rapa L. subsp. pekinensis) and Molecular Marker Development
Source: Int J Mol Sci. 2022 Oct 22;23(21):12721. doi: 10.3390/ijms232112721 (PMC9659260; doi:10.3390/ijms232112721)
Supplement: Supplementary file 1 [file ijms-23-12721-s001.zip › Supplementary Table S4.xlsx]

## Sheet: Sheet1
Supplementary Table S4. A total of 798 DEGs were identified according to the transcriptome analysis, including 102 DEGs were up-regulated with a log2Ratio (TE/NTE)≥2 and 87 were down-regulated with a log2 Ratio (TE/NTE)≤-2 .
	Gene ID	Length	log2Ratio (TE/NTE)	q-value (Storey et al. 2003)	p-value	Cellular Component	Molecular Function	Biological Process	Kegg Orthology	Nr Description
up-regulated genes	Bra037219	1509	5.7461	3.88e-14	2.89e-14	GO:0016020//membrane; GO:0005576//extracellular region	GO:0016709//oxidoreductase activity, acting on paired donors, with incorporation or reduction of molecular oxygen, NAD(P)H as one donor, and incorporation of one atom of oxygen; GO:0020037//heme binding; GO:0005506//iron ion binding; GO:0019825//oxygen binding	GO:0098542//defense response to other organism; GO:0010286//heat acclimation; GO:0044550//secondary metabolite biosynthetic process; GO:0055114//oxidation-reduction process	K00517	gi|685354841|ref|XP_009112493.1|//PREDICTED: cytochrome P450 71B2-like [Brassica rapa]
	Bra013455	1623	5.64602	1.9e-07	2.08e-07	NA	NA	NA	K07466//replication factor A1; K10775//phenylalanine ammonia-lyase [EC:4.3.1.24]	gi|685259008|ref|XP_009133656.1|//PREDICTED: uncharacterized protein LOC103858113 [Brassica rapa]
	Bra027493	399	4.92181	4.94e-05	6.55e-05	GO:0005634//nucleus	GO:0043565//sequence-specific DNA binding; GO:0003700//transcription factor activity, sequence-specific DNA binding	GO:0009789//positive regulation of abscisic acid-activated signaling pathway; GO:0090332//stomatal closure; GO:0010186//positive regulation of cellular defense response; GO:0045893//positive regulation of transcription, DNA-templated	K14516//ethylene-responsive transcription factor 1	gi|922564927|ref|XP_013610731.1|//PREDICTED: ethylene-responsive transcription factor ERF096-like [Brassica oleracea var. oleracea]
	Bra035081	1374	4.88578	6.13e-05	8.21e-05	GO:0005737//cytoplasm	GO:0016747//transferase activity, transferring acyl groups other than amino-acyl groups	NA	K13065//shikimate O-hydroxycinnamoyltransferase [EC:2.3.1.133]	gi|685339381|ref|XP_009106615.1|//PREDICTED: shikimate O-hydroxycinnamoyltransferase [Brassica rapa]
	Bra033291	1824	4.73278	2.76e-66	5.58e-67	GO:0005634//nucleus	GO:0003677//DNA binding	GO:0042754//negative regulation of circadian rhythm; GO:0009733//response to auxin; GO:0006355//regulation of transcription, DNA-templated; GO:0009409//response to cold; GO:0009739//response to gibberellin; GO:0009753//response to jasmonic acid; GO:0009723//response to ethylene; GO:0009737//response to abscisic acid; GO:0009751//response to salicylic acid; GO:0046686//response to cadmium ion; GO:…	K12133//MYB-related transcription factor LHY	gi|685372072|ref|XP_009119664.1|//PREDICTED: protein LHY [Brassica rapa]
	Bra034542	981	4.71314	0.00016205	0.000226826	NA	GO:0004722//protein serine/threonine phosphatase activity	GO:0006470//protein dephosphorylation	K14497//protein phosphatase 2C [EC:3.1.3.16]; K10147//protein phosphatase 1D [EC:3.1.3.16]; K17506//protein phosphatase 1L [EC:3.1.3.16]; K19477//cGMP-dependent protein kinase 2 [EC:2.7.11.12]	gi|685345327|ref|XP_009108822.1|//PREDICTED: probable protein phosphatase 2C 61 [Brassica rapa]
	Bra002149	1482	4.67631	5.27e-25	2.58e-25	GO:0009505//plant-type cell wall; GO:0016021//integral component of membrane; GO:0005886//plasma membrane; GO:0009507//chloroplast	GO:0045330//aspartyl esterase activity; GO:0004857//enzyme inhibitor activity; GO:0030599//pectinesterase activity	GO:0045490//pectin catabolic process; GO:0043086//negative regulation of catalytic activity; GO:0042545//cell wall modification	K01051//pectinesterase [EC:3.1.1.11]	gi|685376900|ref|XP_009121364.1|//PREDICTED: probable pectinesterase/pectinesterase inhibitor 64 [Brassica rapa]
	Bra030496	1761	4.58423	8.18e-24	4.15e-24	NA	NA	GO:0042754//negative regulation of circadian rhythm; GO:0009733//response to auxin; GO:0009409//response to cold; GO:0006351//transcription, DNA-templated; GO:0009739//response to gibberellin; GO:0009753//response to jasmonic acid; GO:0009723//response to ethylene; GO:0009737//response to abscisic acid; GO:0009751//response to salicylic acid; GO:0046686//response to cadmium ion; GO:0048574//long-…	K12133//MYB-related transcription factor LHY	gi|674872337|emb|CDY61862.1|//BnaAnng17890D [Brassica napus]
	Bra008858	444	4.54279	3.18e-89	4.98e-90	GO:0005634//nucleus	GO:0001046//core promoter sequence-specific DNA binding; GO:0003700//transcription factor activity, sequence-specific DNA binding	GO:0043620//regulation of DNA-templated transcription in response to stress; GO:0000122//negative regulation of transcription from RNA polymerase II promoter; GO:0032107//regulation of response to nutrient levels; GO:0010055//atrichoblast differentiation; GO:0048527//lateral root development	K18835//WRKY transcription factor 2	gi|685377956|ref|XP_009121801.1|//PREDICTED: probable WRKY transcription factor 75 [Brassica rapa]
	Bra011464	525	4.47435	0.000528747	0.000783913	GO:0005576//extracellular region	NA	NA	K13449//pathogenesis-related protein 1	gi|685257084|ref|XP_009119957.1|//PREDICTED: pathogenesis-related protein 1 [Brassica rapa]
	Bra026264	744	4.3512	0.000911056	0.00138854	GO:0048046//apoplast; GO:0005634//nucleus; GO:0005829//cytosol	GO:0003979//UDP-glucose 6-dehydrogenase activity; GO:0051287//NAD binding	GO:0052546//cell wall pectin metabolic process; GO:0006024//glycosaminoglycan biosynthetic process; GO:0055114//oxidation-reduction process	K00012//UDPglucose 6-dehydrogenase [EC:1.1.1.22]	gi|685261404|ref|XP_009145122.1|//PREDICTED: UDP-glucose 6-dehydrogenase 4-like [Brassica rapa]
	Bra023857	372	4.09127	8.08e-84	1.33e-84	GO:0005634//nucleus	GO:0008270//zinc ion binding;GO:0003700//transcription factor activity, sequence-specific DNA binding	GO:0006355//regulation of transcription, DNA-templated; GO:0010224//response to UV-B	K12135//zinc finger protein CONSTANS	gi|685264359|ref|XP_009109288.1|//PREDICTED: probable salt tolerance-like protein At1g78600 [Brassica rapa]
	Bra025997	1074	3.92181	6.45e-11	5.67e-11	GO:0005576//extracellular region	GO:0004650//polygalacturonase activity	GO:0005975//carbohydrate metabolic process; GO:0071555//cell wall organization	K01213//galacturan 1,4-alpha-galacturonidase [EC:3.2.1.67]	gi|685317162|ref|XP_009149159.1|//PREDICTED: exopolygalacturonase isoform X2 [Brassica rapa]
	Bra029261	879	3.75396	4.13e-28	1.82e-28	GO:0005634//nucleus; GO:0005739//mitochondrion; GO:0009534//chloroplast thylakoid; GO:0009570//chloroplast stroma; GO:0009706//chloroplast inner membrane	GO:0003677//DNA binding; GO:0003700//transcription factor activity, sequence-specific DNA binding; GO:0044183//protein binding involved in protein folding	GO:0045892//negative regulation of transcription, DNA-templated; GO:1904216//positive regulation of protein import into chloroplast stroma; GO:0048510//regulation of timing of transition from vegetative to reproductive phase; GO:0008219//cell death; GO:0009658//chloroplast organization	K16222//Dof zinc finger protein DOF5.5	gi|685278560|ref|XP_009130214.1|//PREDICTED: cyclic dof factor 1-like [Brassica rapa]
	Bra013226	660	3.67788	3.93e-09	3.85e-09	GO:0016021//integral component of membrane	GO:0005384//manganese ion transmembrane transporter activity; GO:0005381//iron ion transmembrane transporter activity	GO:0071732//cellular response to nitric oxide; GO:0071421//manganese ion transmembrane transport; GO:0030026//cellular manganese ion homeostasis; GO:0006880//intracellular sequestering of iron ion; GO:0071369//cellular response to ethylene stimulus; GO:0071281//cellular response to iron ion	K00430//peroxidase [EC:1.11.1.7]	gi|685290290|ref|XP_009136106.1|//PREDICTED: vacuolar iron transporter homolog 2.1 [Brassica rapa]
	Bra004507	1239	3.35663	9.8e-59	2.24e-59	GO:0005634//nucleus	GO:0003677//DNA binding; GO:0005515//protein binding; GO:0000156//phosphorelay response regulator activity	GO:0010017//red or far-red light signaling pathway; GO:0045892//negative regulation of transcription, DNA-templated; GO:0007623//circadian rhythm; GO:0000160//phosphorelay signal transduction system; GO:0009266//response to temperature stimulus	K12128//pseudo-response regulator 9	gi|687567972|ref|NP_001288875.1|//two-component response regulator-like APRR9 [Brassica rapa]
	Bra004503	1659	3.2787	5.12e-142	5.28e-143	GO:0005634//nucleus	GO:0043565//sequence-specific DNA binding	GO:0045892//negative regulation of transcription, DNA-templated; GO:0042754//negative regulation of circadian rhythm; GO:0043496//regulation of protein homodimerization activity; GO:0009409//response to cold; GO:0045893//positive regulation of transcription, DNA-templated	K12134//circadian clock associated 1; K12133//MYB-related transcription factor LHY	gi|685303767|ref|XP_009142594.1|//PREDICTED: protein CCA1 isoform X2 [Brassica rapa]
	Bra007644	840	3.18484	9.64e-05	0.000131495	GO:0005634//nucleus	GO:0003677//DNA binding; GO:0003700//transcription factor activity, sequence-specific DNA binding	GO:0006355//regulation of transcription, DNA-templated	K18485//myogenic factor 6; K20558//transcription factor SPEECHLESS	gi|685365522|ref|XP_009116864.1|//PREDICTED: transcription factor bHLH67 [Brassica rapa]
	Bra008563	1068	3.18484	6.03e-08	6.39e-08	NA	GO:0003677//DNA binding; GO:0003700//transcription factor activity, sequence-specific DNA binding	GO:0007623//circadian rhythm; GO:0006355//regulation of transcription, DNA-templated; GO:0010600//regulation of auxin biosynthetic process; GO:0009734//auxin-activated signaling pathway	K12133//MYB-related transcription factor LHY	gi|685376958|ref|XP_009121398.1|//PREDICTED: protein REVEILLE 1-like [Brassica rapa]
	Bra033315	705	3.15106	7.39e-112	9.36e-113	GO:0005634//nucleus; GO:0005829//cytosol	GO:0003677//DNA binding; GO:0003712//transcription cofactor activity; GO:0003700//transcription factor activity, sequence-specific DNA binding; GO:0046983//protein dimerization activity	GO:0009585//red, far-red light phototransduction; GO:0009738//abscisic acid-activated signaling pathway; GO:0009642//response to light intensity; GO:0009785//blue light signaling pathway	K12126//phytochrome-interacting factor 3	gi|685372021|ref|XP_009119643.1|//PREDICTED: LOW QUALITY PROTEIN: transcription factor HFR1 [Brassica rapa]
	Bra032383	1587	3.09564	2.47e-34	9.17e-35	GO:0005739//mitochondrion	GO:0004806//triglyceride lipase activity; GO:0008970//phosphatidylcholine 1-acylhydrolase activity	GO:0010214//seed coat development; GO:0006629//lipid metabolic process	K16818//phospholipase A1 [EC:3.1.1.32]	gi|685361468|ref|XP_009115161.1|//PREDICTED: phospholipase A1-Igamma1, chloroplastic [Brassica rapa]
	Bra013234	1455	3.01492	0.000305273	0.000440407	NA	GO:0004553//hydrolase activity, hydrolyzing O-glycosyl compounds	GO:0005975//carbohydrate metabolic process	K01188//beta-glucosidase [EC:3.2.1.21]	gi|674940391|emb|CDX93043.1|//BnaA03g37650D [Brassica napus]
	Bra020916	555	2.99436	0.000239948	0.000342218	NA	GO:0005509//calcium ion binding	GO:0010091//trichome branching	K13448//calcium-binding protein CML	gi|685344442|ref|XP_009108479.1|//PREDICTED: calcium-binding protein CML42-like [Brassica rapa]
	Bra012384	777	2.98218	5.1e-52	1.31e-52	GO:0005829//cytosol; GO:0005886//plasma membrane; GO:0009507//chloroplast	GO:0004089//carbonate dehydratase activity; GO:0008270//zinc ion binding	GO:0015976//carbon utilization	K01673//carbonic anhydrase [EC:4.2.1.1]	gi|685330405|ref|XP_009103160.1|//PREDICTED: beta carbonic anhydrase 3 [Brassica rapa]
	Bra038222	303	2.96912	1.04e-06	1.2e-06	GO:0005739//mitochondrion	GO:0016787//hydrolase activity	NA	K15920//beta-D-xylosidase 4 [EC:3.2.1.37]	gi|685264795|ref|XP_009111657.1|//PREDICTED: uncharacterized protein LOC103837077 [Brassica rapa]
	Bra038083	2268	2.92293	8.77e-31	3.58e-31	GO:0016021//integral component of membrane	NA	NA	K03021//DNA-directed RNA polymerase III subunit RPC2 [EC:2.7.7.6]; K15601//lysine-specific demethylase 3 [EC:1.14.11.-]	gi|685342633|ref|XP_009107840.1|//PREDICTED: CSC1-like protein At4g15430 [Brassica rapa]
	Bra004262	1185	2.92181	0.000541153	0.000803605	GO:0005737//cytoplasm	NA	NA	K06174//ATP-binding cassette, sub-family E, member 1; K02535//UDP-3-O-[3-hydroxymyristoyl] N-acetylglucosamine deacetylase [EC:3.5.1.108]; K13173//arginine and glutamate-rich protein 1	gi|685335961|ref|XP_009105336.1|//PREDICTED: F-box/kelch-repeat protein At1g24800-like [Brassica rapa]
	Bra014438	837	2.92181	1.82e-06	2.14e-06	GO:0005634//nucleus	NA	NA	K04733//interleukin-1 receptor-associated kinase 4 [EC:2.7.11.1]; K14497//protein phosphatase 2C [EC:3.1.3.16]; K04730//interleukin-1 receptor-associated kinase 1 [EC:2.7.11.1]	gi|685295824|ref|XP_009138773.1|//PREDICTED: U-box domain-containing protein 33-like [Brassica rapa]
	Bra025193	1506	2.89558	3.99e-11	3.47e-11	GO:0016021//integral component of membrane	GO:0016709//oxidoreductase activity, acting on paired donors, with incorporation or reduction of molecular oxygen, NAD(P)H as one donor, and incorporation of one atom of oxygen; GO:0020037//heme binding; GO:0005506//iron ion binding; GO:0019825//oxygen binding	GO:0098542//defense response to other organism; GO:0044550//secondary metabolite biosynthetic process; GO:0055114//oxidation-reduction process	K00517	gi|685325026|ref|XP_009152069.1|//PREDICTED: cytochrome P450 71B23 [Brassica rapa]
	Bra036223	987	2.79697	8.25e-130	9.19e-131	GO:0005634//nucleus	GO:0003677//DNA binding; GO:0046982//protein heterodimerization activity; GO:0003700//transcription factor activity, sequence-specific DNA binding	GO:0009867//jasmonic acid mediated signaling pathway; GO:0009414//response to water deprivation; GO:0010150//leaf senescence; GO:0006355//regulation of transcription, DNA-templated	K12581//CCR4-NOT transcription complex subunit 7/8; K13126//polyadenylate-binding protein; K05941//glutathione gamma glutamylcysteinyltransferase [EC:2.3.2.15]; K01054//acylglycerol lipase [EC:3.1.1.23]	gi|685353031|ref|XP_009111778.1|//PREDICTED: NAC domain-containing protein 100-like [Brassica rapa]
	Bra034915	1086	2.78813	5.75e-07	6.51e-07	GO:0005768//endosome; GO:0016021//integral component of membrane; GO:0005739//mitochondrion; GO:0005802//trans-Golgi network	GO:0005506//iron ion binding; GO:0004656//procollagen-proline 4-dioxygenase activity; GO:0031418//L-ascorbic acid binding	GO:0018401//peptidyl-proline hydroxylation to 4-hydroxy-L-proline; GO:0055114//oxidation-reduction process	K00472//prolyl 4-hydroxylase [EC:1.14.11.2]	gi|674883507|emb|CDY48941.1|//BnaA08g04730D [Brassica napus]
	Bra021113	954	2.74711	1.56e-17	1e-17	GO:0005634//nucleus	GO:0003677//DNA binding; GO:0046982//protein heterodimerization activity; GO:0003700//transcription factor activity, sequence-specific DNA binding	GO:0009867//jasmonic acid mediated signaling pathway; GO:0009414//response to water deprivation; GO:0010150//leaf senescence; GO:0006355//regulation of transcription, DNA-templated	K12581//CCR4-NOT transcription complex subunit 7/8; K13126//polyadenylate-binding protein; K05941//glutathione gamma-glutamylcysteinyltransferase [EC:2.3.2.15]; K01054//acylglycerol lipase [EC:3.1.1.23]	gi|685265606|ref|XP_009115498.1|//PREDICTED: NAC domain-containing protein 55-like [Brassica rapa]
	Bra009549	1551	2.73327	1.09e-11	9.16e-12	GO:0005634//nucleus	GO:0008270//zinc ion binding; GO:0003700//transcription factor activity, sequence-specific DNA binding; GO:0042803//protein homodimerization activity; GO:0003676//nucleic acid binding	GO:0045604//regulation of epidermal cell differentiation; GO:0006355//regulation of transcription, DNA-templated; GO:0051302//regulation of cell division; GO:0048364//root development; GO:0010075//regulation of meristem growth	K14794//ribosomal RNA-processing protein 12; K12309//beta-galactosidase [EC:3.2.1.23]	gi|685380101|ref|XP_009122729.1|//PREDICTED: zinc finger protein JACKDAW isoform X1 [Brassica rapa]
	Bra027385	657	2.67788	0.000218658	0.000310474	GO:0016021//integral component of membrane; GO:0005739//mitochondrion	NA	NA	K03083//glycogen synthase kinase 3 beta [EC:2.7.11.26]; K01626//3-deoxy-7-phosphoheptulonate synthase [EC:2.5.1.54]	gi|685311738|ref|XP_009146431.1|//PREDICTED: uncharacterized protein LOC103870080 [Brassica rapa]
	Bra031699	1143	2.67101	1.86e-29	7.89e-30	GO:0005739//mitochondrion; GO:0009507//chloroplast	GO:0052654//L-leucine transaminase activity; GO:0052656//L-isoleucine transaminase activity; GO:0052655//L-valine transaminase activity	GO:0009081//branched-chain amino acid metabolic process; GO:0071669//plant-type cell wall organization or biogenesis	K00826//branched-chain amino acid aminotransferase [EC:2.6.1.42]	gi|685368746|ref|XP_009118270.1|//PREDICTED: branched-chain-amino-acid aminotransferase 2, chloroplastic-like isoform X2 [Brassica rapa]
	Bra031981	1506	2.65878	2.5e-16	1.7e-16	GO:0009506//plasmodesma; GO:0005794//Golgi apparatus; GO:0016021//integral component of membrane	GO:0003824//catalytic activity	GO:0009561//megagametogenesis; GO:0048868//pollen tube development	K18789//xylogalacturonan beta-1,3-xylosyltransferase [EC:2.4.2.41]; K01228//mannosyl-oligosaccharide glucosidase [EC:3.2.1.106]	gi|685278877|ref|XP_009130380.1|//PREDICTED: probable arabinosyltransferase ARAD1 [Brassica rapa]
	Bra024451	1017	2.64719	3.89e-06	4.69e-06	GO:0005576//extracellular region	GO:0016298//lipase activity	NA	K21026//acetylajmaline esterase [EC:3.1.1.80]; K17604//zinc finger SWIM domain-containing protein 3; K00679//phospholipid:diacylglycerol acyltransferase [EC:2.3.1.158]; K01188//beta-glucosidase [EC:3.2.1.21]; K10960//geranylgeranyl diphosphate/geranylgeranyl-bacteriochlorophyllide a reductase [EC:1.3.1.83 1.3.1.111]	gi|685321483|ref|XP_009150709.1|//PREDICTED: GDSL esterase/lipase At2g19050-like [Brassica rapa]
	Bra009817	1491	2.64586	3.89e-211	2.79e-212	NA	GO:0016705//oxidoreductase activity, acting on paired donors, with incorporation or reduction of molecular oxygen; GO:0020037//heme binding; GO:0005506//iron ion binding; GO:0004497//monooxygenase activity	GO:0055114//oxidation-reduction process	K00517	gi|685322390|ref|XP_009151038.1|//PREDICTED: cytochrome P450 71B11-like [Brassica rapa]
	Bra023746	633	2.6301	1.14e-57	2.64e-58	GO:0005634//nucleus	GO:0003677//DNA binding; GO:0003700//transcription factor activity, sequence-specific DNA binding	GO:0009867//jasmonic acid mediated signaling pathway; GO:0009873//ethylene-activated signaling pathway; GO:0006355//regulation of transcription, DNA-templated; GO:0006952//defense response	K14516//ethylene-responsive transcription factor 1	gi|685264111|ref|XP_009108096.1|//PREDICTED: ethylene-responsive transcription factor 1B-like [Brassica rapa]
	Bra023744	633	2.6301	1.14e-57	2.64e-58	GO:0005634//nucleus	GO:0003677//DNA binding; GO:0003700//transcription factor activity, sequence-specific DNA binding	GO:0009867//jasmonic acid mediated signaling pathway; GO:0009873//ethylene-activated signaling pathway; GO:0006355//regulation of transcription, DNA-templated; GO:0006952//defense response	K14516//ethylene-responsive transcription factor 1	gi|685264111|ref|XP_009108096.1|//PREDICTED: ethylene-responsive transcription factor 1B-like [Brassica rapa]
	Bra033352	1674	2.59988	0.00037843	0.000551635	GO:0005576//extracellular region	GO:0008422//beta-glucosidase activity	GO:1901657//glycosyl compound metabolic process; GO:0005975//carbohydrate metabolic process	K01188//beta-glucosidase [EC:3.2.1.21]	gi|685371917|ref|XP_009119606.1|//PREDICTED: beta-glucosidase 11 [Brassica rapa]
	Bra012794	1335	2.5797	1e-11	8.42e-12	GO:0005829//cytosol	GO:0016747//transferase activity, transferring acyl groups other than amino-acyl groups	GO:0016131//brassinosteroid metabolic process; GO:0009742//brassinosteroid mediated signaling pathway	K13065//shikimate O-hydroxycinnamoyltransferase [EC:2.3.1.133]	gi|685291473|ref|XP_009136686.1|//PREDICTED: BAHD acyltransferase At5g47980 [Brassica rapa]
	Bra003843	1149	2.54713	2.61e-171	2.26e-172	GO:0016021//integral component of membrane; GO:0009507//chloroplast	GO:0047372//acylglycerol lipase activity	NA	K01054//acylglycerol lipase [EC:3.1.1.23]	gi|685334646|ref|XP_009104809.1|//PREDICTED: monoglyceride lipase-like [Brassica rapa]
	Bra006178	444	2.54307	3.66e-16	2.5e-16	GO:0005634//nucleus	GO:0001046//core promoter sequence-specific DNA binding; GO:0003700//transcription factor activity, sequence-specific DNA binding	GO:0043620//regulation of DNA-templated transcription in response to stress; GO:0000122//negative regulation of transcription from RNA polymerase II promoter; GO:0032107//regulation of response to nutrient levels; GO:0010055//atrichoblast differentiation; GO:0048527//lateral root development	K18835//WRKY transcription factor 2; K13423//WRKY transcription factor 25	gi|685280816|ref|XP_009131315.1|//PREDICTED: probable WRKY transcription factor 75 [Brassica rapa]
	Bra027844	423	2.51742	0.000650233	0.000976108	NA	GO:0043531//ADP binding; GO:0005524//ATP binding	GO:0006952//defense response	K13457//disease resistance protein RPM1	gi|674887478|emb|CDY45135.1|//BnaA09g14570D [Brassica napus]
	Bra000064	1422	2.50968	0	0	GO:0005634//nucleus	GO:0003700//transcription factor activity, sequence-specific DNA binding; GO:0044212//transcription regulatory region DNA binding	GO:0050832//defense response to fungus; GO:0010120//camalexin biosynthetic process; GO:0009414//response to water deprivation; GO:0009409//response to cold; GO:0042742//defense response to bacterium; GO:0010508//positive regulation of autophagy; GO:0010200//response to chitin; GO:0070370//cellular heat acclimation; GO:0009651//response to salt stress	K13424//WRKY transcription factor 33	gi|685284713|ref|XP_009133259.1|//PREDICTED: probable WRKY transcription factor 33 [Brassica rapa]
	Bra023541	948	2.50472	6.3e-38	2.15e-38	GO:0005622//intracellular	GO:0008270//zinc ion binding	NA	K12135//zinc finger protein CONSTANS	gi|685270110|ref|XP_009126071.1|//PREDICTED: zinc finger protein CONSTANS-LIKE 1-like [Brassica rapa]
	Bra015727	546	2.50216	1.76e-104	2.41e-105	GO:0005634//nucleus; GO:0005886//plasma membrane	GO:0005509//calcium ion binding	GO:0009611//response to wounding	K13448//calcium-binding protein CML	gi|685338641|ref|XP_009106331.1|//PREDICTED: calcium-binding protein CML38 [Brassica rapa]
	Bra019224	978	2.50035	1.95e-05	2.49e-05	GO:0016604//nuclear body; GO:0005829//cytosol; GO:0005886//plasma membrane	GO:0005515//protein binding	GO:0000398//mRNA splicing, via spliceosome; GO:0035196//production of miRNAs involved in gene silencing by miRNA; GO:1901703//protein localization involved in auxin polar transport; GO:0009409//response to cold; GO:0009651//response to salt stress; GO:2000012//regulation of auxin polar transport; GO:1903730//regulation of phosphatidate phosphatase activity	K03006//DNA-directed RNA polymerase II subunit RPB1 [EC:2.7.7.6]	gi|685293078|ref|XP_009137452.1|//PREDICTED: uncharacterized protein LOC103861490 [Brassica rapa]
	Bra020021	969	2.49947	6.09e-08	6.46e-08	GO:0016021//integral component of membrane	GO:0003824//catalytic activity; GO:0050662//coenzyme binding	NA	K09753//cinnamoyl-CoA reductase [EC:1.2.1.44]	gi|685315250|ref|XP_009148244.1|//PREDICTED: cinnamoyl-CoA reductase 1-like [Brassica rapa]
	Bra004385	813	2.49139	2.24e-166	1.99e-167	GO:0005634//nucleus	GO:0003677//DNA binding; GO:0003700//transcription factor activity, sequence-specific DNA binding	GO:0009908//flower development; GO:0009835//fruit ripening; GO:0009825//multidimensional cell growth; GO:0010150//leaf senescence; GO:0006355//regulation of transcription, DNA-templated	K12581//CCR4-NOT transcription complex subunit 7/8; K03094//S-phase kinase-associated protein 1; K13126//polyadenylate-binding protein; K05941//glutathione gamma glutamylcysteinyltransferase [EC:2.3.2.15]; K01054//acylglycerol lipase [EC:3.1.1.23]	gi|937576161|ref|NP_001302976.1|//NAC transcription factor 29-like [Brassica napus]
	Bra036275	948	2.47858	0.000134175	0.000185887	GO:0005829//cytosol; GO:0005777//peroxisome	GO:0004301//epoxide hydrolase activity	NA	K08726//soluble epoxide hydrolase / lipid-phosphate phosphatase [EC:3.3.2.10 3.1.3.76]; K10144//RING finger and CHY zinc finger domain-containing protein 1 [EC:2.3.2.27]	gi|685351788|ref|XP_009111297.1|//PREDICTED: bifunctional epoxide hydrolase 2-like [Brassica rapa]
	Bra016740	1509	2.46193	3.78e-64	7.91e-65	GO:0016020//membrane; GO:0005576//extracellular region	GO:0016709//oxidoreductase activity, acting on paired donors, with incorporation or reduction of molecular oxygen, NAD(P)H as one donor, and incorporation of one atom of oxygen; GO:0020037//heme binding; GO:0005506//iron ion binding; GO:0019825//oxygen binding	GO:0098542//defense response to other organism; GO:0010286//heat acclimation; GO:0044550//secondary metabolite biosynthetic process; GO:0055114//oxidation-reduction process	K00517	gi|685350120|ref|XP_009110600.1|//PREDICTED: cytochrome P450 71B2-like [Brassica rapa]
	Bra033077	561	2.44688	2.7e-91	4.16e-92	GO:0016021//integral component of membrane; GO:0005886//plasma membrane	GO:0005509//calcium ion binding	NA	K02183//calmodulin	gi|685276765|ref|XP_009129337.1|//PREDICTED: probable calcium-binding protein CML30 [Brassica rapa]
	Bra026529	1095	2.4466	3.29e-05	4.3e-05	GO:0005576//extracellular region	GO:0052689//carboxylic ester hydrolase activity	NA	K21026//acetylajmaline esterase [EC:3.1.1.80]; K01188//beta-glucosidase [EC:3.2.1.21]; K00679//phospholipid:diacylglycerol acyltransferase [EC:2.3.1.158]; K10960//geranylgeranyl diphosphate/geranylgeranyl-bacteriochlorophyllide a reductase [EC:1.3.1.83 1.3.1.111]	gi|685276196|ref|XP_009129062.1|//PREDICTED: GDSL esterase/lipase At2g03980-like [Brassica rapa]
	Bra029778	915	2.44388	1.96e-52	5.01e-53	GO:0005634//nucleus	GO:0003677//DNA binding; GO:0003700//transcription factor activity, sequence-specific DNA binding	GO:0009733//response to auxin; GO:0006355//regulation of transcription, DNA-templated; GO:0009739//response to gibberellin; GO:0009753//response to jasmonic acid; GO:0009723//response to ethylene; GO:0009737//response to abscisic acid; GO:0048573//photoperiodism, flowering; GO:0009751//response to salicylic acid; GO:0046686//response to cadmium ion; GO:0043966//histone H3 acetylation; GO:0009651/…	K12133//MYB-related transcription factor LHY	gi|674887973|emb|CDY44719.1|//BnaA05g28870D [Brassica napus]
	Bra001454	1416	2.40912	2.9e-274	1.61e-275	NA	GO:0016798//hydrolase activity, acting on glycosyl bonds	GO:0005975//carbohydrate metabolic process; GO:0009057//macromolecule catabolic process	K20547//basic endochitinase B [EC:3.2.1.14]	gi|674959114|emb|CDX73819.1|//BnaA03g32280D [Brassica napus]
	Bra037563	1188	2.40124	4.48e-08	4.7e-08	GO:0016020//membrane; GO:0009507//chloroplast	GO:0004497//monooxygenase activity; GO:0045435//lycopene epsilon cyclase activity	GO:0016123//xanthophyll biosynthetic process; GO:0009765//photosynthesis, light harvesting; GO:0044550//secondary metabolite biosynthetic process	K06444//lycopene epsilon-cyclase [EC:5.5.1.18]	gi|674914657|emb|CDY18542.1|//BnaA01g26530D [Brassica napus]
	Bra019503	558	2.34066	9.79e-39	3.27e-39	GO:0016021//integral component of membrane; GO:0005886//plasma membrane	GO:0005509//calcium ion binding	NA	K13448//calcium-binding protein CML	gi|685320220|ref|XP_009150233.1|//PREDICTED: probable calcium-binding protein CML47 [Brassica rapa]
	Bra001596	888	2.33709	1.95e-24	9.7e-25	GO:0005634//nucleus	GO:0003677//DNA binding; GO:0046982//protein heterodimerization activity; GO:0003700//transcription factor activity, sequence-specific DNA binding	GO:0009867//jasmonic acid mediated signaling pathway; GO:0009414//response to water deprivation; GO:0010150//leaf senescence; GO:0006355//regulation of transcription, DNA-templated	K12581//CCR4-NOT transcription complex subunit 7/8; K13126//polyadenylate-binding protein; K05941//glutathione gamma-glutamylcysteinyltransferase [EC:2.3.2.15]; K01054//acylglycerol lipase [EC:3.1.1.23]	gi|685288984|ref|XP_009135445.1|//PREDICTED: NAC domain-containing protein 55-like [Brassica rapa]
	Bra029079	1032	2.33605	4.75e-13	3.73e-13	NA	GO:0005515//protein binding	GO:0048825//cotyledon development; GO:0006351//transcription, DNA-templated; GO:0042991//transcription factor import into nucleus	K13434//pathogenesis-related genes transcriptional activator PTI6	gi|685283148|ref|XP_009132486.1|//PREDICTED: ethylene-responsive transcription factor CRF3-like [Brassica rapa]
	Bra015579	1281	2.3077	9.59e-08	1.03e-07	GO:0005886//plasma membrane	GO:0043169//cation binding; GO:0004722//protein serine/threonine phosphatase activity	GO:0009939//positive regulation of gibberellic acid mediated signaling pathway; GO:0010030//positive regulation of seed germination; GO:1902039//negative regulation of seed dormancy process; GO:0009788//negative regulation of abscisic acid-activated signaling pathway; GO:0048838//release of seed from dormancy	K14497//protein phosphatase 2C [EC:3.1.3.16]	gi|685370384|ref|XP_009118961.1|//PREDICTED: protein phosphatase 2C 3 [Brassica rapa]
	Bra022033	954	2.29013	1.26e-10	1.13e-10	GO:0005634//nucleus	GO:0043565//sequence-specific DNA binding; GO:0003700//transcription factor activity, sequence-specific DNA binding	GO:0050832//defense response to fungus; GO:0006355//regulation of transcription, DNA-templated; GO:0051607//defense response to virus; GO:0042742//defense response to bacterium; GO:0009737//response to abscisic acid; GO:0070301//cellular response to hydrogen peroxide	K08819//cyclin-dependent kinase 12/13 [EC:2.7.11.22 2.7.11.23]; K13424//WRKY transcription factor 33	gi|685275753|ref|XP_009128857.1|//PREDICTED: probable WRKY transcription factor 8 [Brassica rapa]
	Bra034239	1152	2.28794	3.55e-05	4.64e-05	GO:0005576//extracellular region; GO:0016021//integral component of membrane	GO:0016709//oxidoreductase activity, acting on paired donors, with incorporation or reduction of molecular oxygen, NAD(P)H as one donor, and incorporation of one atom of oxygen; GO:0020037//heme binding; GO:0005506//iron ion binding; GO:0019825//oxygen binding	GO:0044550//secondary metabolite biosynthetic process; GO:0055114//oxidation-reduction process	K00517	gi|674876168|emb|CDY56372.1|//BnaAnng14250D [Brassica napus]
	Bra030178	834	2.26868	3.21e-09	3.13e-09	NA	GO:0043565//sequence-specific DNA binding; GO:0003700//transcription factor activity, sequence-specific DNA binding	GO:0006355//regulation of transcription, DNA-templated	K08819//cyclin-dependent kinase 12/13 [EC:2.7.11.22 2.7.11.23]; K13424//WRKY transcription factor 33	gi|687568758|ref|NP_001288945.1|//probable WRKY transcription factor 71 [Brassica rapa]
	Bra003994	1161	2.26748	7.62e-12	6.37e-12	GO:0005634//nucleus	GO:0003677//DNA binding; GO:0003700//transcription factor activity, sequence-specific DNA binding	GO:0006355//regulation of transcription, DNA-templated	K16222//Dof zinc finger protein DOF5.5	gi|685335119|ref|XP_009104997.1|//PREDICTED: cyclic dof factor 5 [Brassica rapa]
	Bra033745	549	2.26048	6.56e-125	7.55e-126	GO:0005886//plasma membrane	GO:0005509//calcium ion binding	GO:0046686//response to cadmium ion; GO:0010091//trichome branching	K13448//calcium-binding protein CML	gi|685326651|ref|XP_009101708.1|//PREDICTED: probable calcium-binding protein CML43 [Brassica rapa]
	Bra002594	1239	2.24725	1.6e-54	3.95e-55	GO:0005634//nucleus; GO:0005794//Golgi apparatus; GO:0005829//cytosol; GO:0033106//cis-Golgi network membrane; GO:0005886//plasma membrane	GO:0004722//protein serine/threonine phosphatase activity	GO:0009414//response to water deprivation; GO:0010150//leaf senescence; GO:0010118//stomatal movement; GO:0006470//protein dephosphorylation; GO:0009788//negative regulation of abscisic acid-activated signaling pathway; GO:0009658//chloroplast organization	K14497//protein phosphatase 2C [EC:3.1.3.16]	gi|685374348|ref|XP_009120420.1|//PREDICTED: probable protein phosphatase 2C 78 [Brassica rapa]
	Bra017617	2301	2.24667	1.69e-35	6.1e-36	GO:0005634//nucleus; GO:0005778//peroxisomal membrane	GO:0005199//structural constituent of cell wall; GO:0005524//ATP binding	GO:0016567//protein ubiquitination	K02984//small subunit ribosomal protein S3Ae; K13420//LRR receptor-like serine/threonine-protein kinase FLS2 [EC:2.7.11.1]	gi|685294741|ref|XP_009138254.1|//PREDICTED: pollen-specific leucine-rich repeat extensin-like protein 4 [Brassica rapa]
	Bra017117	1392	2.24606	2.35e-151	2.31e-152	GO:0005634//nucleus	GO:0043565//sequence-specific DNA binding; GO:0003700//transcription factor activity, sequence-specific DNA binding; GO:0044212//transcription regulatory region DNA binding	GO:0050832//defense response to fungus; GO:0010120//camalexin biosynthetic process; GO:0009414//response to water deprivation; GO:0006355//regulation of transcription, DNA-templated; GO:0009409//response to cold; GO:0042742//defense response to bacterium; GO:0010508//positive regulation of autophagy; GO:0010200//response to chitin; GO:0070370//cellular heat acclimation; GO:0009651//response to sa…	K13424//WRKY transcription factor 33	gi|685302077|ref|XP_009141743.1|//PREDICTED: probable WRKY transcription factor 33 [Brassica rapa]
	Bra024972	789	2.23911	0.000823684	0.00125069	GO:0005576//extracellular region	GO:0020037//heme binding; GO:0046872//metal ion binding; GO:0004601//peroxidase activity	GO:0006979//response to oxidative stress; GO:0098869//cellular oxidant detoxification; GO:0042744//hydrogen peroxide catabolic process; GO:0055114//oxidation-reduction process	K00430//peroxidase [EC:1.11.1.7]	gi|674955775|emb|CDX77727.1|//BnaC07g19810D [Brassica napus]
	Bra028435	867	2.23761	1.94e-13	1.5e-13	GO:0005634//nucleus	GO:0003677//DNA binding; GO:0046982//protein heterodimerization activity; GO:0003700//transcription factor activity, sequence-specific DNA binding; GO:0042803//protein homodimerization activity	GO:0006979//response to oxidative stress; GO:0010150//leaf senescence; GO:0006355//regulation of transcription, DNA-templated; GO:0009651//response to salt stress	K12581//CCR4-NOT transcription complex subunit 7/8; K13126//polyadenylate-binding protein; K05941//glutathione gamma-glutamylcysteinyltransferase [EC:2.3.2.15]; K01054//acylglycerol lipase [EC:3.1.1.23]	gi|685268056|ref|XP_009125108.1|//PREDICTED: NAC domain-containing protein 100-like [Brassica rapa]
	Bra014968	999	2.22993	2.01e-09	1.94e-09	GO:0009507//chloroplast	GO:0052623//ADP dimethylallyltransferase activity; GO:0052381//tRNA dimethylallyltransferase activity; GO:0009824//AMP dimethylallyltransferase activity; GO:0052622//ATP dimethylallyltransferase activity	GO:0006400//tRNA modification; GO:0009860//pollen tube growth; GO:0009691//cytokinin biosynthetic process	K10760//adenylate dimethylallyltransferase (cytokinin synthase) [EC:2.5.1.27 2.5.1.112]	gi|685328946|ref|XP_009102596.1|//PREDICTED: adenylate isopentenyltransferase 7, mitochondrial [Brassica rapa]
	Bra021734	723	2.21901	3.27e-74	6e-75	GO:0005634//nucleus	GO:0000989//transcription factor activity, transcription factor binding; GO:0019904//protein domain specific binding; GO:0008270//zinc ion binding; GO:0003700//transcription factor activity, sequence-specific DNA binding	GO:0006355//regulation of transcription, DNA-templated	K12135//zinc finger protein CONSTANS;K19720//collagen, type III, alpha	gi|685300909|ref|XP_009141168.1|//PREDICTED: salt tolerance-like protein isoform X1 [Brassica rapa]
	Bra012241	2328	2.20565	2.09e-31	8.41e-32	GO:0005634//nucleus	GO:0003700//transcription factor activity, sequence-specific DNA binding	GO:0009877//nodulation	K00276//primary-amine oxidase [EC:1.4.3.21]; K14833//nucleolar complex protein 2;K09250//cellular nucleic acid-binding protein	gi|685330848|ref|XP_009103332.1|//PREDICTED: protein NLP4-like [Brassica rapa]
	Bra032433	687	2.19588	0	0	GO:0005634//nucleus	GO:0003677//DNA binding; GO:0003700//transcription factor activity, sequence-specific DNA binding	GO:0009873//ethylene-activated signaling pathway; GO:0009861//jasmonic acid and ethylene-dependent systemic resistance; GO:0006355//regulation of transcription, DNA-templated; GO:0009753//response to jasmonic acid	K14516//ethylene-responsive transcription factor 1	gi|685369395|ref|XP_009118552.1|//PREDICTED: ethylene-responsive transcription factor ERF094-like [Brassica rapa]
	Bra003998	720	2.1934	0	0	GO:0005634//nucleus	GO:0003677//DNA binding; GO:0003700//transcription factor activity, sequence-specific DNA binding	GO:0009908//flower development; GO:0009835//fruit ripening; GO:0009825//multidimensional cell growth; GO:0010150//leaf senescence; GO:0006355//regulation of transcription, DNA-templated	K12581//CCR4-NOT transcription complex subunit 7/8; K01054//acylglycerol lipase [EC:3.1.1.23]	gi|685336637|ref|XP_009105596.1|//PREDICTED: NAC transcription factor 29-like, partial [Brassica rapa]
	Bra030349	558	2.18855	5.28e-11	4.62e-11	GO:0016021//integral component of membrane	GO:0005509//calcium ion binding	NA	K02183//calmodulin	gi|685298906|ref|XP_009140223.1|//PREDICTED: probable calcium-binding protein CML45 [Brassica rapa]
	Bra024533	543	2.18484	9.76e-05	0.000133217	NA	NA	NA	K15730//cytosolic prostaglandin-E synthase [EC:5.3.99.3]	gi|685362556|ref|XP_009115602.1|//PREDICTED: uncharacterized protein OsI_027940-like [Brassica rapa]
	Bra020071	990	2.17842	0.000103582	0.000141828	GO:0005576//extracellular region	GO:0020037//heme binding; GO:0046872//metal ion binding; GO:0004601//peroxidase activity	GO:0006979//response to oxidative stress; GO:0098869//cellular oxidant detoxification; GO:0042744//hydrogen peroxide catabolic process; GO:0055114//oxidation-reduction process; GO:0009615//response to virus; GO:0009723//response to ethylene	K00430//peroxidase [EC:1.11.1.7]	gi|685270741|ref|XP_009126398.1|//PREDICTED: peroxidase 58-like [Brassica rapa]
	Bra002356	1377	2.17094	0.000509031	0.000753054	GO:0009505//plant-type cell wall; GO:0005576//extracellular region	GO:0005507//copper ion binding; GO:0016491//oxidoreductase activity	GO:0055114//oxidation-reduction process	K00423//L-ascorbate oxidase [EC:1.10.3.3]	gi|685375234|ref|XP_009120727.1|//PREDICTED: L-ascorbate oxidase-like [Brassica rapa]
	Bra012889	612	2.15588	3.6e-223	2.44e-224	NA	GO:0005509//calcium ion binding	NA	K13448//calcium-binding protein CML	gi|685291218|ref|XP_009136559.1|//PREDICTED: probable calcium-binding protein CML41 isoform X1 [Brassica rapa]
	Bra020370	951	2.15242	1.17e-06	1.35e-06	GO:0005576//extracellular region	GO:0020037//heme binding; GO:0046872//metal ion binding; GO:0004601//peroxidase activity	GO:0006979//response to oxidative stress; GO:0098869//cellular oxidant detoxification; GO:0042744//hydrogen peroxide catabolic process; GO:0055114//oxidation-reduction process	K00430//peroxidase [EC:1.11.1.7]	gi|685271423|ref|XP_009126754.1|//PREDICTED: peroxidase 67 [Brassica rapa]
	Bra027557	1239	2.14295	3.6e-12	2.96e-12	GO:0005794//Golgi apparatus; GO:0016021//integral component of membrane	GO:0003978//UDP-glucose 4-epimerase activity	GO:0009225//nucleotide-sugar metabolic process; GO:0006012//galactose metabolic process	K12448//UDP-arabinose 4-epimerase [EC:5.1.3.5]	gi|685358497|ref|XP_009113910.1|//PREDICTED: putative UDP-arabinose 4-epimerase 4 isoform X1 [Brassica rapa]
	Bra006394	1095	2.14135	4.33e-07	4.86e-07	GO:0005634//nucleus	GO:0003677//DNA binding; GO:0003700//transcription factor activity, sequence-specific DNA binding	GO:0007623//circadian rhythm; GO:0006355//regulation of transcription, DNA-templated; GO:0010600//regulation of auxin biosynthetic process; GO:0009734//auxin-activated signaling pathway	K12133//MYB-related transcription factor LHY	gi|685281358|ref|XP_009131586.1|//PREDICTED: protein REVEILLE 1-like isoform X1 [Brassica rapa]
	Bra039558	294	2.14045	4.4e-07	4.93e-07	GO:0005634//nucleus	GO:0008270//zinc ion binding; GO:0003700//transcription factor activity, sequence-specific DNA binding	GO:0006355//regulation of transcription, DNA-templated;GO:0010224//response to UV-B	K12135//zinc finger protein CONSTANS	gi|923737950|ref|XP_013670318.1|//PREDICTED: B-box zinc finger protein 32 [Brassica napus]
	Bra003460	954	2.13866	3.09e-33	1.18e-33	GO:0005634//nucleus	GO:0030246//carbohydrate binding; GO:0004034//aldose 1-epimerase activity	GO:0006012//galactose metabolic process	K01792//glucose-6-phosphate 1-epimerase [EC:5.1.3.15]	gi|685333410|ref|XP_009104330.1|//PREDICTED: putative glucose-6-phosphate 1-epimerase [Brassica rapa]
	Bra014511	2799	2.12177	1.92e-07	2.1e-07	GO:0005634//nucleus	GO:0008422//beta-glucosidase activity	GO:0009651//response to salt stress; GO:0009725//response to hormone; GO:0019762//glucosinolate catabolic process; GO:0005975//carbohydrate metabolic process	K01188//beta-glucosidase [EC:3.2.1.21]	gi|685296027|ref|XP_009138870.1|//PREDICTED: beta-glucosidase 27-like [Brassica rapa]
	Bra005918	618	2.10801	2.7e-08	2.79e-08	NA	NA	NA	K01188//beta-glucosidase [EC:3.2.1.21]; K13420//LRR receptor-like serine/threonine-protein kinase FLS2 [EC:2.7.11.1]	gi|685280121|ref|XP_009130971.1|//PREDICTED: polygalacturonase inhibitor 1-like [Brassica rapa]
	Bra033037	1218	2.10646	5.99e-25	2.93e-25	GO:0016021//integral component of membrane; GO:0005886//plasma membrane; GO:0009507//chloroplast	GO:0022857//transmembrane transporter activity	GO:0055085//transmembrane transport	K07874//Ras-related protein Rab-1A; K00801//farnesyl-diphosphate farnesyltransferase [EC:2.5.1.21]	gi|685276856|ref|XP_009129382.1|//PREDICTED: WAT1-related protein At3g28100 [Brassica rapa]
	Bra029392	1557	2.09585	0	0	GO:0005576//extracellular region; GO:0016021//integral component of membrane	GO:0050660//flavin adenine dinucleotide binding; GO:0004506//squalene monooxygenase activity	GO:0016126//sterol biosynthetic process; GO:0055114//oxidation-reduction process	K00511//squalene monooxygenase [EC:1.14.14.17]	gi|685278289|ref|XP_009130085.1|//PREDICTED: squalene epoxidase 5-like isoform X2 [Brassica rapa]
	Bra002165	1671	2.0885	1.33e-41	4.16e-42	GO:0009506//plasmodesma; GO:0009507//chloroplast	GO:0000287//magnesium ion binding; GO:0010333//terpene synthase activity	GO:0051762//sesquiterpene biosynthetic process; GO:0016106//sesquiterpenoid biosynthetic process	K15799//(+)-alpha-barbatene/beta-chamigrene/thujopsene synthase [EC:4.2.3.69 4.2.3.78 4.2.3.79]	gi|685375934|ref|XP_009120966.1|//PREDICTED: alpha-barbatene synthase-like [Brassica rapa]
	Bra018202	1323	2.07632	3.69e-12	3.04e-12	GO:0005634//nucleus	GO:0008194//UDP-glycosyltransferase activity; GO:0016758//transferase activity, transferring hexosyl groups	GO:0008152//metabolic process	K04628//ceramide galactosyltransferase [EC:2.4.1.47]; K00699//glucuronosyltransferase [EC:2.4.1.17]; K13493//cytokinin-N-glucosyltransferase [EC:2.4.1.-]	gi|685319459|ref|XP_009149970.1|//PREDICTED: UDP-glycosyltransferase 76E5-like [Brassica rapa]
	Bra018463	1134	2.07213	8.38e-61	1.86e-61	GO:0005739//mitochondrion; GO:0009507//chloroplast	GO:0052654//L-leucine transaminase activity; GO:0052656//L-isoleucine transaminase activity; GO:0052655//L-valine transaminase activity	GO:0009081//branched-chain amino acid metabolic process; GO:0071669//plant-type cell wall organization or biogenesis	K00826//branched-chain amino acid aminotransferase [EC:2.6.1.42]	gi|674901840|emb|CDY31050.1|//BnaA08g26000D [Brassica napus]
	Bra011762	1518	2.06875	1.54e-19	9.11e-20	GO:0016020//membrane; GO:0005783//endoplasmic reticulum	GO:0016709//oxidoreductase activity, acting on paired donors, with incorporation or reduction of molecular oxygen, NAD(P)H as one donor, and incorporation of one atom of oxygen; GO:0020037//heme binding; GO:0005506//iron ion binding; GO:0019825//oxygen binding	GO:0098542//defense response to other organism; GO:0042343//indole glucosinolate metabolic process; GO:0044550//secondary metabolite biosynthetic process; GO:0055114//oxidation-reduction process	K00517	gi|685256334|ref|XP_009136332.1|//PREDICTED: cytochrome P450 81F1 [Brassica rapa]
	Bra019189	2502	2.03684	2.04e-12	1.66e-12	GO:0016021//integral component of membrane; GO:0005773//vacuole; GO:0022626//cytosolic ribosome	GO:0050664//oxidoreductase activity, acting on NAD(P)H, oxygen as acceptor; GO:0004601//peroxidase activity; GO:0005509//calcium ion binding	GO:0098869//cellular oxidant detoxification; GO:0055114//oxidation-reduction process	K13447//respiratory burst oxidase [EC:1.6.3.- 1.11.1.-]	gi|685293162|ref|XP_009137496.1|//PREDICTED: putative respiratory burst oxidase homolog protein G [Brassica rapa]
	Bra014877	1281	2.03474	2.43e-11	2.09e-11	GO:0005739//mitochondrion	GO:0004806//triglyceride lipase activity; GO:0008970//phosphatidylcholine 1-acylhydrolase activity	GO:0010214//seed coat development; GO:0006629//lipid metabolic process	K16818//phospholipase A1 [EC:3.1.1.32]	gi|685329228|ref|XP_009102705.1|//PREDICTED: phospholipase A1-Igamma1, chloroplastic-like [Brassica rapa]
	Bra026930	1524	2.02635	9.02e-06	1.12e-05	GO:0016021//integral component of membrane	GO:0016709//oxidoreductase activity, acting on paired donors, with incorporation or reduction of molecular oxygen, NAD(P)H as one donor, and incorporation of one atom of oxygen; GO:0020037//heme binding; GO:0005506//iron ion binding; GO:0019825//oxygen binding	GO:0098542//defense response to other organism; GO:0044550//secondary metabolite biosynthetic process; GO:0055114//oxidation-reduction process	K00517	gi|685368169|ref|XP_009118025.1|//PREDICTED: cytochrome P450 71B7 [Brassica rapa]
	Bra011969	819	2.01492	0.000425364	0.000623756	NA	GO:0004089//carbonate dehydratase activity; GO:0008270//zinc ion binding	GO:0006730//one-carbon metabolic process	K01674//carbonic anhydrase [EC:4.2.1.1]	gi|685331696|ref|XP_009103655.1|//PREDICTED: alpha carbonic anhydrase 2 [Brassica rapa]
	Bra026656	237	2.0082	0.000829484	0.00126002	GO:0016021//integral component of membrane; GO:0009507//chloroplast	GO:0016705//oxidoreductase activity, acting on paired donors, with incorporation or reduction of molecular oxygen; GO:0004497//monooxygenase activity; GO:0045435//lycopene epsilon cyclase activity	GO:0016123//xanthophyll biosynthetic process; GO:0009765//photosynthesis, light harvesting; GO:0044550//secondary metabolite biosynthetic process; GO:0055114//oxidation-reduction process	K06444//lycopene epsilon-cyclase [EC:5.5.1.18]	gi|674882209|emb|CDY50146.1|//BnaA01g26060D [Brassica napus]
	Bra039605	264	2.00048	0.000107437	0.000147326	GO:0005665//DNA-directed RNA polymerase II, core complex; GO:0000932//P-body	GO:0003899//DNA-directed 5'-3' RNA polymerase activity; GO:0003697//single-stranded DNA binding; GO:0000166//nucleotide binding; GO:0031369//translation initiation factor binding; GO:0003727//single-stranded RNA binding	GO:0034402//recruitment of 3'-end processing factors to RNA polymerase II holoenzyme complex; GO:0000288//nuclear-transcribed mRNA catabolic process, deadenylation-dependent decay; GO:0045948//positive regulation of translational initiation; GO:0006367//transcription initiation from RNA polymerase II promoter; GO:0031990//mRNA export from nucleus in response to heat stress	K03012//DNA-directed RNA polymerase II subunit RPB4	gi|923884559|ref|XP_013713896.1|//PREDICTED: DNA-directed RNA polymerase II subunit 4-like [Brassica napus]
down-regulated genes	Bra002933	1326	-2.01447	2.96e-07	3.28e-07	GO:0005634//nucleus; GO:0005737//cytoplasm	GO:0005524//ATP binding; GO:0004702//signal transducer, downstream of receptor, with serine/threonine kinase activity	GO:0006468//protein phosphorylation	K20716//mitogen-activated protein kinase kinase kinase 17/18	gi|685376710|ref|XP_009121273.1|//PREDICTED: mitogen-activated protein kinase kinase kinase 2-like [Brassica rapa]
	Bra001215	1350	-2.01626	1.87e-11	1.6e-11	GO:0005634//nucleus; GO:0005576//extracellular region; GO:0016021//integral component of membrane	GO:0004650//polygalacturonase activity	GO:0005975//carbohydrate metabolic process; GO:0071555//cell wall organization	K01184//polygalacturonase [EC:3.2.1.15]; K01213//galacturan 1,4-alpha-galacturonidase [EC:3.2.1.67]	gi|685287957|ref|XP_009134926.1|//PREDICTED: probable polygalacturonase [Brassica rapa]
	Bra033713	813	-2.01693	0	0	GO:0016020//membrane; GO:0009506//plasmodesma; GO:0005576//extracellular region; GO:0009507//chloroplast; GO:0005773//vacuole	GO:0003993//acid phosphatase activity	GO:0016311//dephosphorylation	K20728//vegetative storage protein 2; K02866//large subunit ribosomal protein L10e	gi|685326741|ref|XP_009101743.1|//PREDICTED: acid phosphatase 1 [Brassica rapa]
	Bra010209	1437	-2.02065	2.13e-27	9.65e-28	GO:0009505//plant-type cell wall; GO:0005829//cytosol; GO:0005886//plasma membrane; GO:0009507//chloroplast	NA	GO:0007165//signal transduction; GO:0080167//response to karrikin; GO:0006952//defense response	K13420//LRR receptor-like serine/threonine-protein kinase FLS2 [EC:2.7.11.1]	gi|685323598|ref|XP_009151477.1|//PREDICTED: leucine-rich repeat receptor-like protein kinase TDR [Brassica rapa]
	Bra010217	528	-2.06012	5.86e-08	6.2e-08	GO:0016021//integral component of membrane; GO:0046658//anchored component of plasma membrane	GO:0009055//electron carrier activity; GO:0005507//copper ion binding	NA	K04733//interleukin-1 receptor-associated kinase 4 [EC:2.7.11.1]; K03006//DNA-directed RNA polymerase II subunit RPB1 [EC:2.7.7.6]	gi|685345535|ref|XP_009108900.1|//PREDICTED: early nodulin-like protein 1 [Brassica rapa]
	Bra011303	510	-2.08034	5.64e-17	3.72e-17	GO:0016021//integral component of membrane; GO:0046658//anchored component of plasma membrane	GO:0009055//electron carrier activity; GO:0005507//copper ion binding	NA	K04733//interleukin-1 receptor-associated kinase 4 [EC:2.7.11.1]; K03006//DNA-directed RNA polymerase II subunit RPB1 [EC:2.7.7.6]	gi|685257545|ref|XP_009126596.1|//PREDICTED: early nodulin-like protein 1 [Brassica rapa]
	Bra034774	981	-2.11578	9.44e-16	6.55e-16	NA	GO:0004857//enzyme inhibitor activity; GO:0008134//transcription factor binding	GO:0010228//vegetative to reproductive phase transition of meristem	K01188//beta-glucosidase [EC:3.2.1.21]; K13420//LRR receptor-like serine/threonine-protein kinase FLS2 [EC:2.7.11.1]	gi|685312151|ref|XP_009146639.1|//PREDICTED: polygalacturonase inhibitor 1-like [Brassica rapa]
	Bra036755	1695	-2.15501	0.00011931	0.000164391	GO:0005887//integral component of plasma membrane	GO:0005355//glucose transmembrane transporter activity; GO:0005351//sugar:proton symporter activity	GO:0046323//glucose import; GO:0015992//proton transport; GO:1904659//glucose transmembrane transport	K16055//trehalose 6-phosphate synthase/phosphatase [EC:2.4.1.15 3.1.3.12]; K08150//MFS transporter, SP family, solute carrier family 2 (myo-inositol transporter), member 13	gi|685342833|ref|XP_009107921.1|//PREDICTED: sugar transport protein 5 [Brassica rapa]
	Bra028991	1356	-2.16024	5.16e-06	6.3e-06	GO:0005634//nucleus; GO:0005737//cytoplasm	GO:0005524//ATP binding; GO:0004702//signal transducer, downstream of receptor, with serine/threonine kinase activity	GO:0006468//protein phosphorylation	K20716//mitogen-activated protein kinase kinase kinase 17/18	gi|685283469|ref|XP_009132644.1|//PREDICTED: mitogen-activated protein kinase kinase kinase ANP1-like [Brassica rapa]
	Bra013734	1335	-2.18791	2.31e-34	8.56e-35	GO:0005576//extracellular region	GO:0004650//polygalacturonase activity	GO:0005975//carbohydrate metabolic process; GO:0071555//cell wall organization	K01184//polygalacturonase [EC:3.2.1.15]; K01213//galacturan 1,4-alpha-galacturonidase [EC:3.2.1.67]	gi|685259844|ref|XP_009137402.1|//PREDICTED: probable polygalacturonase [Brassica rapa]
	Bra009236	1005	-2.20729	1.87e-45	5.4e-46	NA	NA	NA	K01188//beta-glucosidase [EC:3.2.1.21]; K13420//LRR receptor-like serine/threonine-protein kinase FLS2 [EC:2.7.11.1]	gi|685379141|ref|XP_009122306.1|//PREDICTED: polygalacturonase inhibitor 1-like [Brassica rapa]
	Bra023383	1044	-2.25878	4.15e-172	3.57e-173	GO:0005576//extracellular region	NA	GO:0007165//signal transduction	K13420//LRR receptor-like serine/threonine-protein kinase FLS2 [EC:2.7.11.1]	gi|685269739|ref|XP_009125872.1|//PREDICTED: DNA-damage-repair/toleration protein DRT100-like [Brassica rapa]
	Bra000256	1089	-2.25958	3.23e-13	2.52e-13	GO:0005634//nucleus	GO:0043565//sequence-specific DNA binding; GO:0003700//transcription factor activity, sequence-specific DNA binding	GO:0009555//pollen development; GO:0045893//positive regulation of transcription, DNA-templated	K20557//transcription factor VIP1; K04374//cyclic AMP-dependent transcription factor ATF-4; K13103//tuftelin-interacting protein 11	gi|685285255|ref|XP_009133535.1|//PREDICTED: probable transcription factor PosF21 [Brassica rapa]
	Bra018810	804	-2.27573	2.99e-217	2.09e-218	NA	GO:0043531//ADP binding	GO:0006952//defense response	K13459//disease resistance protein RPS2	gi|923639911|ref|XP_013640872.1|//PREDICTED: probable disease resistance protein At1g15890 [Brassica napus]
	Bra003157	465	-2.3167	2e-09	1.93e-09	GO:0016021//integral component of membrane; GO:0005886//plasma membrane	NA	NA	K08695//anthocyanidin reductase [EC:1.3.1.77]	gi|685332257|ref|XP_009103882.1|//PREDICTED: CASP-like protein At3g53850 [Brassica rapa]
	Bra030490	1497	-2.36708	3.95e-40	1.27e-40	GO:0005829//cytosol; GO:0031307//integral component of mitochondrial outer membrane; GO:0009536//plastid	GO:0005524//ATP binding; GO:0019158//mannokinase activity; GO:0005515//protein binding; GO:0004340//glucokinase activity; GO:0008865//fructokinase activity; GO:0005536//glucose binding	GO:0046835//carbohydrate phosphorylation; GO:0001678//cellular glucose homeostasis; GO:0009409//response to cold; GO:0006096//glycolytic process; GO:0009651//response to salt stress; GO:0080147//root hair cell development	K00844//hexokinase [EC:2.7.1.1]	gi|685308579|ref|XP_009144955.1|//PREDICTED: hexokinase-3-like [Brassica rapa]
	Bra026471	1674	-2.37264	7.41e-142	7.65e-143	GO:0016021//integral component of membrane; GO:0005886//plasma membrane	GO:0008308//voltage-gated anion channel activity	GO:0006873//cellular ion homeostasis; GO:1903959//regulation of anion transmembrane transport	K20716//mitogen-activated protein kinase kinase kinase 17/18	gi|685260745|ref|XP_009141862.1|//PREDICTED: S-type anion channel SLAH3-like [Brassica rapa]
	Bra017597	1032	-2.38083	0.000283718	0.000408025	GO:0005576//extracellular region	GO:0052689//carboxylic ester hydrolase activity	NA	K21026//acetylajmaline esterase [EC:3.1.1.80]; K17604//zinc finger SWIM domain-containing protein 3;K01188//beta-glucosidase [EC:3.2.1.21]; K00679//phospholipid:diacylglycerol acyltransferase [EC:2.3.1.158]; K10960//geranylgeranyl diphosphate/geranylgeranyl-bacteriochlorophyllide a reductase [EC:1.3.1.83 1.3.1.111]	gi|685359686|ref|XP_009114398.1|//PREDICTED: GDSL esterase/lipase At5g45670-like [Brassica rapa]
	Bra001673	1191	-2.38363	0.000208243	0.000295167	NA	NA	GO:0007165//signal transduction	K20718//LRR receptor-like serine/threonine-protein kinase ERECTA [EC:2.7.11.1]	gi|685289187|ref|XP_009135539.1|//PREDICTED: probably inactive leucine-rich repeat receptor-like protein kinase At2g25790 [Brassica rapa]
	Bra020718	1431	-2.38791	1.03e-06	1.19e-06	GO:0016021//integral component of membrane	GO:0016705//oxidoreductase activity, acting on paired donors, with incorporation or reduction of molecular oxygen	GO:0055114//oxidation-reduction process; GO:0016117//carotenoid biosynthetic process	K06444//lycopene epsilon-cyclase [EC:5.5.1.18]	gi|685373749|ref|XP_009120221.1|//PREDICTED: lycopene epsilon cyclase, chloroplastic-like [Brassica rapa]
	Bra015404	981	-2.42365	1.24e-55	3.01e-56	GO:0005783//endoplasmic reticulum; GO:0009505//plant-type cell wall; GO:0005576//extracellular region	GO:0020037//heme binding; GO:0046872//metal ion binding; GO:0004601//peroxidase activity	GO:0006979//response to oxidative stress; GO:0009664//plant-type cell wall organization; GO:0009409//response to cold; GO:0098869//cellular oxidant detoxification; GO:0042538//hyperosmotic salinity response; GO:0042744//hydrogen peroxide catabolic process; GO:0055114//oxidation-reduction process; GO:0009269//response to desiccation	K00430//peroxidase [EC:1.11.1.7]	gi|685370920|ref|XP_009119172.1|//PREDICTED: peroxidase 3-like [Brassica rapa]
	Bra011555	2013	-2.43831	1.63e-08	1.66e-08	GO:0005634//nucleus	GO:0008792//arginine decarboxylase activity	GO:0009611//response to wounding; GO:0033388//putrescine biosynthetic process from arginine; GO:0009409//response to cold; GO:0009753//response to jasmonic acid; GO:0009737//response to abscisic acid; GO:0006979//response to oxidative stress; GO:0048316//seed development; GO:0080167//response to karrikin; GO:0008295//spermidine biosynthetic process; GO:0009651//response to salt stress; GO:0006527…	K01583//arginine decarboxylase [EC:4.1.1.19]	gi|674958065|emb|CDX75457.1|//BnaA01g02450D [Brassica napus]
	Bra009237	1011	-2.44898	9.87e-95	1.47e-95	NA	NA	NA	K20718//LRR receptor-like serine/threonine-protein kinase ERECTA [EC:2.7.11.1]; K01188//beta-glucosidase [EC:3.2.1.21]	gi|685379139|ref|XP_009122305.1|//PREDICTED: polygalacturonase inhibitor 1-like [Brassica rapa]
	Bra021439	612	-2.45427	2.94e-22	1.58e-22	NA	GO:0046910//pectinesterase inhibitor activity	GO:0010214//seed coat development; GO:0043086//negative regulation of catalytic activity	K01051//pectinesterase [EC:3.1.1.11]	gi|685266124|ref|XP_009118264.1|//PREDICTED: 21 kDa protein-like [Brassica rapa]
	Bra034677	1107	-2.47447	1.97e-11	1.68e-11	GO:0005634//nucleus; GO:0005829//cytosol	GO:0047763//caffeate O-methyltransferase activity; GO:0017096//acetylserotonin O-methyltransferase activity; GO:0046983//protein dimerization activity	GO:0030187//melatonin biosynthetic process; GO:0032259//methylation	K13262//isoflavone-7-O-methyltransferase [EC:2.1.1.150]; K05279//flavonol 3-O-methyltransferase [EC:2.1.1.76]; K16040//trans-resveratrol di-O-methyltransferase [EC:2.1.1.240]	gi|685344969|ref|XP_009108679.1|//PREDICTED: (R,S)-reticuline 7-O-methyltransferase-like [Brassica rapa]
	Bra029055	636	-2.50864	0.000102382	0.000140085	GO:0046658//anchored component of plasma membrane	GO:0009055//electron carrier activity; GO:0005507//copper ion binding	NA	K04733//interleukin-1 receptor-associated kinase 4 [EC:2.7.11.1]; K03006//DNA-directed RNA polymerase II subunit RPB1 [EC:2.7.7.6]	gi|685283094|ref|XP_009132460.1|//PREDICTED: early nodulin-like protein 2 [Brassica rapa]
	Bra039554	1443	-2.54147	1.79e-15	1.26e-15	GO:0005783//endoplasmic reticulum; GO:0016021//integral component of membrane	GO:0016705//oxidoreductase activity, acting on paired donors, with incorporation or reduction of molecular oxygen; GO:0020037//heme binding; GO:0005506//iron ion binding; GO:0004497//monooxygenase activity	GO:0010268//brassinosteroid homeostasis; GO:0007275//multicellular organism development; GO:0016132//brassinosteroid biosynthetic process; GO:0016125//sterol metabolic process; GO:0055114//oxidation-reduction process	K07437//cytochrome P450 family 26 subfamily A	gi|685261812|ref|XP_009147404.1|//PREDICTED: cytochrome P450 708A2-like [Brassica rapa]
	Bra039361	972	-2.57004	0.00043478	0.00063853	GO:0005634//nucleus	GO:0046983//protein dimerization activity; GO:0003676//nucleic acid binding	NA	K03065//26S proteasome regulatory subunit T5; K01230//mannosyl-oligosaccharide alpha-1,2-mannosidase [EC:3.2.1.113]; K05658//ATP-binding cassette, subfamily B (MDR/TAP), member 1 [EC:3.6.3.44]	gi|685385472|ref|XP_009124697.1|//PREDICTED: uncharacterized protein LOC103849730 [Brassica rapa]
	Bra034814	450	-2.58702	4.57e-06	5.54e-06	GO:0005829//cytosol; GO:0009507//chloroplast	GO:0004150//dihydroneopterin aldolase activity	GO:0046654//tetrahydrofolate biosynthetic process; GO:0046656//folic acid biosynthetic process	K01633//dihydroneopterin aldolase / 7,8-dihydroneopterin epimerase [EC:4.1.2.25 5.1.99.8]	gi|685312245|ref|XP_009146687.1|//PREDICTED: dihydroneopterin aldolase-like [Brassica rapa]
	Bra003320	915	-2.60619	1.29e-32	5.03e-33	GO:0005634//nucleus	GO:0003677//DNA binding; GO:0003700//transcription factor activity, sequence-specific DNA binding	GO:0045893//positive regulation of transcription, DNA-templated	K20557//transcription factor VIP1;K04374//cyclic AMP-dependent transcription factor ATF-4	gi|923663768|ref|XP_013648365.1|//PREDICTED: basic leucine zipper 61-like [Brassica napus]
	Bra011739	1065	-2.60768	5.22e-201	3.89e-202	GO:0005886//plasma membrane; GO:0005737//cytoplasm	GO:0005524//ATP binding; GO:0004702//signal transducer, downstream of receptor, with serine/threonine kinase activity	GO:0009414//response to water deprivation; GO:0009409//response to cold; GO:0048235//pollen sperm cell differentiation; GO:0009651//response to salt stress; GO:0006468//protein phosphorylation; GO:0000302//response to reactive oxygen species	K20716//mitogen-activated protein kinase kinase kinase 17/18	gi|685256376|ref|XP_009138381.1|//PREDICTED: mitogen-activated protein kinase kinase kinase NPK1 [Brassica rapa]
	Bra039945	777	-2.61152	7.73e-37	2.7e-37	GO:0005737//cytoplasm	GO:0016491//oxidoreductase activity	GO:0042742//defense response to bacterium; GO:0009688//abscisic acid biosynthetic process	K09841//xanthoxin dehydrogenase [EC:1.1.1.288]	gi|685366518|ref|XP_009117310.1|//PREDICTED: short-chain dehydrogenase reductase 3a isoform X2 [Brassica rapa]
	Bra000354	1431	-2.61311	2.46e-11	2.11e-11	GO:0005576//extracellular region	GO:0008810//cellulase activity	GO:0030245//cellulose catabolic process	K01179//endoglucanase [EC:3.2.1.4]	gi|685285532|ref|XP_009133676.1|//PREDICTED: endoglucanase 15-like [Brassica rapa]
	Bra024939	1086	-2.67773	3.31e-09	3.23e-09	GO:0009505//plant-type cell wall; GO:0005576//extracellular region; GO:0016021//integral component of membrane	GO:0045330//aspartyl esterase activity; GO:0030599//pectinesterase activity	GO:0045490//pectin catabolic process; GO:0042545//cell wall modification	K01051//pectinesterase [EC:3.1.1.11]	gi|685325922|ref|XP_009101416.1|//PREDICTED: probable pectinesterase 68 [Brassica rapa]
	Bra014254	1500	-2.70507	3.68e-31	1.49e-31	GO:0005829//cytosol; GO:0031307//integral component of mitochondrial outer membrane; GO:0009536//plastid	GO:0005524//ATP binding; GO:0019158//mannokinase activity; GO:0005515//protein binding; GO:0004340//glucokinase activity; GO:0008865//fructokinase activity; GO:0005536//glucose binding	GO:0046835//carbohydrate phosphorylation; GO:0001678//cellular glucose homeostasis; GO:0009409//response to cold; GO:0006096//glycolytic process; GO:0009651//response to salt stress; GO:0080147//root hair cell development	K00844//hexokinase [EC:2.7.1.1]	gi|685340908|ref|XP_009107216.1|//PREDICTED: hexokinase-3-like [Brassica rapa]
	Bra008870	1122	-2.79244	8.5e-05	0.00011528	GO:0005576//extracellular region	NA	GO:0007165//signal transduction	K13420//LRR receptor-like serine/threonine-protein kinase FLS2 [EC:2.7.11.1]	gi|685378012|ref|XP_009121824.1|//PREDICTED: DNA-damage-repair/toleration protein DRT100-like [Brassica rapa]
	Bra006273	771	-2.8272	3.26e-47	9.11e-48	GO:0005886//plasma membrane	NA	GO:0009651//response to salt stress; GO:0009739//response to gibberellin; GO:2000377//regulation of reactive oxygen species metabolic process; GO:0009737//response to abscisic acid	K03860//phosphatidylinositol glycan, class Q;K20887//xyloglucan glycosyltransferase 4 [EC:2.4.1.-]	gi|923540334|ref|XP_013728023.1|//PREDICTED: gibberellin-regulated protein 14-like isoform X2 [Brassica napus]
	Bra005387	1365	-2.83308	7.98e-13	6.34e-13	GO:0005794//Golgi apparatus	GO:0050373//UDP-arabinose 4-epimerase activity; GO:0003978//UDP-glucose 4-epimerase activity	GO:0009225//nucleotide-sugar metabolic process; GO:0019567//arabinose biosynthetic process; GO:0006012//galactose metabolic process; GO:0009832//plant-type cell wall biogenesis	K12448//UDP-arabinose 4-epimerase [EC:5.1.3.5]	gi|685306001|ref|XP_009143734.1|//PREDICTED: putative UDP-arabinose 4-epimerase 2 [Brassica rapa]
	Bra033466	1275	-2.84306	3.98e-06	4.8e-06	GO:0080008//Cul4-RING E3 ubiquitin ligase complex; GO:0005634//nucleus	GO:0000166//nucleotide binding	NA	K10260//F-box and WD-40 domain protein 7; K03362//F-box and WD-40 domain protein 1/11; K14963//COMPASS component SWD3; K16794//platelet-activating factor acetylhydrolase IB subunit alpha	gi|685297359|ref|XP_009139493.1|//PREDICTED: WD repeat-containing protein 5 homolog [Brassica rapa]
	Bra029391	1557	-2.89197	0.000607948	0.000908848	GO:0016021//integral component of membrane	GO:0050660//flavin adenine dinucleotide binding; GO:0004506//squalene monooxygenase activity	GO:0016126//sterol biosynthetic process; GO:0055114//oxidation-reduction process	K00511//squalene monooxygenase [EC:1.14.14.17]	gi|685278293|ref|XP_009130087.1|//PREDICTED: squalene epoxidase 4-like [Brassica rapa]
	Bra026353	903	-2.89339	8.02e-216	5.61e-217	GO:0005634//nucleus	GO:0003677//DNA binding; GO:0003700//transcription factor activity, sequence-specific DNA binding	GO:0009414//response to water deprivation; GO:0007275//multicellular organism development; GO:0009737//response to abscisic acid; GO:0045893//positive regulation of transcription, DNA-templated	K12581//CCR4-NOT transcription complex subunit 7/8; K13126//polyadenylate-binding protein;K05941//glutathione gamma-glutamylcysteinyltransferase [EC:2.3.2.15]; K01054//acylglycerol lipase [EC:3.1.1.23]	gi|937576157|ref|NP_001302512.1|//NAC domain-containing protein 72-like [Brassica napus]
	Bra031912	2337	-2.9375	4.27e-27	1.95e-27	NA	GO:0004553//hydrolase activity, hydrolyzing O-glycosyl compounds	GO:0005975//carbohydrate metabolic process	K15920//beta-D-xylosidase 4 [EC:3.2.1.37]	gi|685279047|ref|XP_009130462.1|//PREDICTED: beta-D-xylosidase 4-like [Brassica rapa]
	Bra003549	1494	-2.98458	1.21e-115	1.5e-116	GO:0016021//integral component of membrane; GO:0005739//mitochondrion; GO:0031225//anchored component of membrane	GO:0005515//protein binding; GO:0004872//receptor activity; GO:0042277//peptide binding	GO:0010103//stomatal complex morphogenesis; GO:0008356//asymmetric cell division; GO:0007165//signal transduction; GO:0009737//response to abscisic acid	K13420//LRR receptor-like serine/threonine-protein kinase FLS2 [EC:2.7.11.1]	gi|685333692|ref|XP_009104444.1|//PREDICTED: protein TOO MANY MOUTHS isoform X1 [Brassica rapa]
	Bra013339	2277	-3.02419	8.04e-253	4.87e-254	GO:0009506//plasmodesma	GO:0005199//structural constituent of cell wall	NA	K02984//small subunit ribosomal protein S3Ae; K13420//LRR receptor-like serine/threonine-protein kinase FLS2 [EC:2.7.11.1]	gi|685258638|ref|XP_009132101.1|//PREDICTED: leucine-rich repeat extensin-like protein 5 [Brassica rapa]
	Bra011349	1098	-3.0562	4.99e-134	5.38e-135	GO:0009505//plant-type cell wall; GO:0005576//extracellular region	NA	NA	K03097//casein kinase II subunit alpha [EC:2.7.11.1]	gi|685257412|ref|XP_009125963.1|//PREDICTED: uncharacterized protein LOC103850912 [Brassica rapa]
	Bra003946	1467	-3.0719	1.69e-50	4.48e-51	GO:0005576//extracellular region; GO:0009507//chloroplast	GO:0008810//cellulase activity	GO:0042547//cell wall modification involved in multidimensional cell growth; GO:0030245//cellulose catabolic process	K01179//endoglucanase [EC:3.2.1.4]	gi|685334972|ref|XP_009104944.1|//PREDICTED: endoglucanase 8 [Brassica rapa]
	Bra017022	1080	-3.07254	2.46e-07	2.71e-07	GO:0005576//extracellular region	GO:0052689//carboxylic ester hydrolase activity	NA	K21026//acetylajmaline esterase [EC:3.1.1.80]; K01188//beta-glucosidase [EC:3.2.1.21]; K00679//phospholipid:diacylglycerol acyltransferase [EC:2.3.1.158]; K10960//geranylgeranyl diphosphate/geranylgeranyl-bacteriochlorophyllide a reductase [EC:1.3.1.83 1.3.1.111]	gi|685302343|ref|XP_009141877.1|//PREDICTED: GDSL esterase/lipase At2g40250-like [Brassica rapa]
	Bra014760	693	-3.14594	6.77e-08	7.2e-08	NA	GO:0016491//oxidoreductase activity	GO:0055114//oxidation-reduction process	K00059//3-oxoacyl-[acyl-carrier protein] reductase [EC:1.1.1.100]; K08081//tropinone reductase I [EC:1.1.1.206]; K10256//omega-6 fatty acid desaturase / acyl-lipid omega-6 desaturase (Delta-12 desaturase) [EC:1.14.19.6 1.14.19.22]	gi|685297060|ref|XP_009139356.1|//PREDICTED: 3-oxoacyl-[acyl-carrier-protein] reductase, chloroplastic-like [Brassica rapa]
	Bra025189	1509	-3.16246	2.8e-05	3.63e-05	GO:0016021//integral component of membrane	GO:0016709//oxidoreductase activity, acting on paired donors, with incorporation or reduction of molecular oxygen, NAD(P)H as one donor, and incorporation of one atom of oxygen; GO:0020037//heme binding; GO:0005506//iron ion binding; GO:0019825//oxygen binding	GO:0098542//defense response to other organism; GO:0044550//secondary metabolite biosynthetic process; GO:0055114//oxidation-reduction process	K00517	gi|685325034|ref|XP_009152073.1|//PREDICTED: cytochrome P450 71B19-like [Brassica rapa]
	Bra018521	1287	-3.17998	6.36e-05	8.53e-05	NA	GO:0046872//metal ion binding; GO:0016491//oxidoreductase activity	NA	K05282//gibberellin 20-oxidase [EC:1.14.11.12]	gi|685307629|ref|XP_009144527.1|//PREDICTED: probable 2-oxoglutarate-dependent dioxygenase AOP1 isoform X1 [Brassica rapa]
	Bra011292	1122	-3.22716	2.88e-23	1.49e-23	GO:0005634//nucleus; GO:0005829//cytosol	GO:0008171//O-methyltransferase activity; GO:0046983//protein dimerization activity	GO:0009809//lignin biosynthetic process; GO:0032259//methylation	K13066//caffeic acid 3-O-methyltransferase [EC:2.1.1.68]; K05279//flavonol 3-O-methyltransferase [EC:2.1.1.76]	gi|685257571|ref|XP_009126727.1|//PREDICTED: caffeic acid 3-O-methyltransferase-like [Brassica rapa]
	Bra001889	750	-3.22794	1.31e-26	6.05e-27	GO:0005634//nucleus; GO:0005829//cytosol; GO:0005886//plasma membrane	NA	GO:0009737//response to abscisic acid	K07904//Ras-related protein Rab-11A;K01953//asparagine synthase (glutamine-hydrolysing) [EC:6.3.5.4]; K13783//MFS transporter, OPA family, solute carrier family 37 (glycerol-3-phosphate transporter), member 1/2	gi|685289776|ref|XP_009135832.1|//PREDICTED: stem-specific protein TSJT1 [Brassica rapa]
	Bra031275	999	-3.25337	5.33e-05	7.1e-05	GO:0005634//nucleus	GO:0003677//DNA binding; GO:0003700//transcription factor activity, sequence-specific DNA binding; GO:0046983//protein dimerization activity	GO:0006355//regulation of transcription, DNA-templated	K16189//phytochrome-interacting factor 4; K10863//aprataxin [EC:3.-.-.-];K12126//phytochrome-interacting factor 3	gi|685309762|ref|XP_009145485.1|//PREDICTED: transcription factor bHLH87 [Brassica rapa]
	Bra024115	735	-3.27786	4.14e-19	2.5e-19	GO:0005634//nucleus	GO:0003677//DNA binding; GO:0003700//transcription factor activity, sequence-specific DNA binding; GO:0046983//protein dimerization activity	GO:0006355//regulation of transcription, DNA-templated	K13422//transcription factor MYC2	gi|674902778|emb|CDY30182.1|//BnaA03g49880D [Brassica napus]
	Bra012232	1650	-3.3774	1.96e-05	2.51e-05	GO:0016021//integral component of membrane	GO:0016207//4-coumarate-CoA ligase activity	GO:0009698//phenylpropanoid metabolic process	K10526//OPC-8:0 CoA ligase 1 [EC:6.2.1.-]	gi|685330872|ref|XP_009103340.1|//PREDICTED: 4-coumarate--CoA ligase-like 4 [Brassica rapa]
	Bra005137	1506	-3.43899	8.36e-12	7.01e-12	GO:0016021//integral component of membrane; GO:0005739//mitochondrion	GO:0090447//glycerol-3-phosphate 2-O-acyltransferase activity; GO:0016791//phosphatase activity	GO:0009908//flower development; GO:0010143//cutin biosynthetic process	K13508//glycerol-3-phosphate acyltransferase [EC:2.3.1.15]	gi|685305395|ref|XP_009143424.1|//PREDICTED: glycerol-3-phosphate 2-O-acyltransferase 6 [Brassica rapa]
	Bra032624	1605	-3.44818	6.85e-12	5.71e-12	GO:0016021//integral component of membrane	GO:0016709//oxidoreductase activity, acting on paired donors, with incorporation or reduction of molecular oxygen, NAD(P)H as one donor, and incorporation of one atom of oxygen; GO:0020037//heme binding;GO:0005506//iron ion binding; GO:0019825//oxygen binding	GO:0044550//secondary metabolite biosynthetic process; GO:0055114//oxidation-reduction process	K00517;K20619//cytochrome P450 family 78 subfamily A	gi|685369961|ref|XP_009118796.1|//PREDICTED: cytochrome P450 78A6-like [Brassica rapa]
	Bra010304	1053	-3.53967	1.48e-10	1.33e-10	GO:0005615//extracellular space; GO:0090406//pollen tube	GO:0016298//lipase activity; GO:0050525//cutinase activity	NA	K17604//zinc finger SWIM domain-containing protein 3; K01188//beta-glucosidase [EC:3.2.1.21]; K00679//phospholipid:diacylglycerol acyltransferase [EC:2.3.1.158]; K01206//alpha-L-fucosidase [EC:3.2.1.51]; K10960//geranylgeranyl diphosphate/geranylgeranyl-bacteriochlorophyllide a reductase [EC:1.3.1.83 1.3.1.111]	gi|685345806|ref|XP_009109003.1|//PREDICTED: GDSL esterase/lipase At4g30140-like [Brassica rapa]
	Bra039678	852	-3.54608	5.45e-195	4.19e-196	GO:0009570//chloroplast stroma	GO:0045430//chalcone isomerase activity; GO:0005504//fatty acid binding	GO:0006631//fatty acid metabolic process; GO:0009813//flavonoid biosynthetic process	K01859//chalcone isomerase [EC:5.5.1.6]	gi|685313993|ref|XP_009147594.1|//PREDICTED: fatty-acid-binding protein 3 [Brassica rapa]
	Bra004109	1671	-3.68552	1.32e-57	3.08e-58	GO:0016021//integral component of membrane	GO:0016207//4-coumarate-CoA ligase activity; GO:0047077//Photinus-luciferin 4-monooxygenase (ATP-hydrolyzing) activity	GO:0050832//defense response to fungus; GO:0009611//response to wounding; GO:0009411//response to UV; GO:0009698//phenylpropanoid metabolic process; GO:0055114//oxidation-reduction process; GO:0010584//pollen exine formation	K01904//4-coumarate--CoA ligase [EC:6.2.1.12]	gi|674925926|emb|CDY07442.1|//BnaA07g25210D [Brassica napus]
	Bra004735	1014	-3.68552	0.000412585	0.000603513	GO:0005576//extracellular region	GO:0052689//carboxylic ester hydrolase activity	NA	K01188//beta-glucosidase [EC:3.2.1.21]; K00679//phospholipid:diacylglycerol acyltransferase [EC:2.3.1.158]; K01206//alpha-L-fucosidase [EC:3.2.1.51]; K10960//geranylgeranyl diphosphate/geranylgeranyl-bacteriochlorophyllide a reductase [EC:1.3.1.83 1.3.1.111]	gi|685304357|ref|XP_009142896.1|//PREDICTED: GDSL esterase/lipase At2g42990 [Brassica rapa]
	Bra040520	1002	-3.78168	0	0	GO:0048046//apoplast; GO:0009535//chloroplast thylakoid membrane; GO:0009941//chloroplast envelope; GO:0010319//stromule; GO:0009570//chloroplast stroma	GO:0008270//zinc ion binding; GO:0004089//carbonate dehydratase activity	GO:0010037//response to carbon dioxide; GO:0015976//carbon utilization; GO:0009817//defense response to fungus, incompatible interaction; GO:0009409//response to cold; GO:0010119//regulation of stomatal movement; GO:0042742//defense response to bacterium; GO:2000122//negative regulation of stomatal complex development	K01673//carbonic anhydrase [EC:4.2.1.1]	gi|685267840|ref|XP_009125017.1|//PREDICTED: beta carbonic anhydrase 1, chloroplastic-like [Brassica rapa]
	Bra004651	1113	-3.79244	3.31e-07	3.68e-07	GO:0009505//plant-type cell wall; GO:0009506//plasmodesma; GO:0005576//extracellular region	NA	NA	K03097//casein kinase II subunit alpha [EC:2.7.11.1]	gi|685304134|ref|XP_009142779.1|//PREDICTED: uncharacterized protein LOC103866589 [Brassica rapa]
	Bra009057	1119	-3.92368	4.99e-11	4.36e-11	GO:0009507//chloroplast	GO:0004805//trehalose-phosphatase activity	GO:0005992//trehalose biosynthetic process; GO:0016311//dephosphorylation	K01087//trehalose 6-phosphate phosphatase [EC:3.1.3.12]	gi|72384477|gb|AAZ67593.1|//80A08_8 [Brassica rapa subsp. pekinensis]
	Bra002635	1476	-3.99565	3.08e-58	7.1e-59	NA	GO:0004674//protein serine/threonine kinase activity; GO:0005524//ATP binding	GO:0006468//protein phosphorylation	K20716//mitogen-activated protein kinase kinase kinase 17/18	gi|674880067|emb|CDY52115.1|//BnaA10g29440D [Brassica napus]
	Bra000540	1641	-4.07254	3.85e-05	5.05e-05	GO:0009505//plant-type cell wall; GO:0005576//extracellular region	GO:0045330//aspartyl esterase activity; GO:0030599//pectinesterase activity; GO:0046910//pectinesterase inhibitor activity	GO:0045490//pectin catabolic process; GO:0043086//negative regulation of catalytic activity; GO:0009617//response to bacterium; GO:0042545//cell wall modification	K01051//pectinesterase [EC:3.1.1.11]	gi|685286045|ref|XP_009133941.1|//PREDICTED: probable pectinesterase/pectinesterase inhibitor 12 [Brassica rapa]
	Bra027044	2214	-4.08554	4.44e-95	6.6e-96	GO:0005634//nucleus; GO:0009505//plant-type cell wall; GO:0009506//plasmodesma	GO:0005199//structural constituent of cell wall; GO:0009927//histidine phosphotransfer kinase activity	GO:0009826//unidimensional cell growth; GO:0010054//trichoblast differentiation; GO:0000904//cell morphogenesis involved in differentiation	K02984//small subunit ribosomal protein S3Ae;K13420//LRR receptor-like serine/threonine-protein kinase FLS2 [EC:2.7.11.1]	gi|923514840|ref|XP_013644445.1|//PREDICTED: leucine-rich repeat extensin-like protein 2 [Brassica napus]
	Bra037625	1626	-4.11797	9.58e-12	8.05e-12	GO:0016021//integral component of membrane; GO:0005886//plasma membrane; GO:0009507//chloroplast	GO:0015112//nitrate transmembrane transporter activity	GO:0055085//transmembrane transport; GO:0080167//response to karrikin; GO:0015706//nitrate transport	K02575//MFS transporter, NNP family, nitrate/nitrite transporter	gi|685262290|ref|XP_009149884.1|//PREDICTED: high affinity nitrate transporter 2.6 [Brassica rapa]
	Bra004765	816	-4.24549	2.54e-10	2.31e-10	GO:0005737//cytoplasm	GO:0016787//hydrolase activity	GO:0080167//response to karrikin; GO:0009704//de-etiolation	K05605//3-hydroxyisobutyryl-CoA hydrolase [EC:3.1.2.4]	gi|685304441|ref|XP_009142941.1|//PREDICTED: probable esterase KAI2 [Brassica rapa]
	Bra033278	1608	-4.25778	1.88e-138	1.98e-139	GO:0016021//integral component of membrane	GO:0016709//oxidoreductase activity, acting on paired donors, with incorporation or reduction of molecular oxygen, NAD(P)H as one donor, and incorporation of one atom of oxygen; GO:0020037//heme binding; GO:0005506//iron ion binding; GO:0019825//oxygen binding	GO:0044550//secondary metabolite biosynthetic process; GO:0055114//oxidation-reduction process	K00517;K20619//cytochrome P450 family 78 subfamily A	gi|685372107|ref|XP_009119678.1|//PREDICTED: cytochrome P450 78A6 [Brassica rapa]
	Bra036007	822	-4.30884	1.09e-52	2.77e-53	GO:0016020//membrane; GO:0009506//plasmodesma; GO:0005576//extracellular region; GO:0009507//chloroplast; GO:0005773//vacuole	GO:0003993//acid phosphatase activity	GO:0016311//dephosphorylation	K20728//vegetative storage protein 2;K02866//large subunit ribosomal protein L10e	gi|685383188|ref|XP_009123928.1|//PREDICTED: acid phosphatase 1-like [Brassica rapa]
	Bra006573	297	-4.36242	2.44e-20	1.4e-20	GO:0009507//chloroplast	GO:0046910//pectinesterase inhibitor activity	GO:0043086//negative regulation of catalytic activity	K01051//pectinesterase [EC:3.1.1.11]	gi|685281812|ref|XP_009131814.1|//PREDICTED: 21 kDa protein-like [Brassica rapa]
	Bra007831	1002	-4.44451	0.000570098	0.000849883	GO:0005576//extracellular region	GO:0020037//heme binding; GO:0046872//metal ion binding; GO:0004601//peroxidase activity	GO:0006979//response to oxidative stress; GO:0098869//cellular oxidant detoxification; GO:0042744//hydrogen peroxide catabolic process; GO:0055114//oxidation-reduction process	K00430//peroxidase [EC:1.11.1.7]	gi|685366050|ref|XP_009117098.1|//PREDICTED: peroxidase 18 [Brassica rapa]
	Bra030022	576	-4.57004	0.000315197	0.000455454	NA	NA	GO:0048364//root development	K03006//DNA-directed RNA polymerase II subunit RPB1 [EC:2.7.7.6]	gi|685262928|ref|XP_009102047.1|//PREDICTED: uncharacterized protein LOC103828186 [Brassica rapa]
	Bra039148	534	-4.68552	0.000174674	0.000245505	GO:0016021//integral component of membrane; GO:0046658//anchored component of plasma membrane	GO:0009055//electron carrier activity; GO:0005507//copper ion binding	NA	K04733//interleukin-1 receptor-associated kinase 4 [EC:2.7.11.1]; K03006//DNA-directed RNA polymerase II subunit RPB1 [EC:2.7.7.6]	gi|685313588|ref|XP_009147390.1|//PREDICTED: lamin-like protein [Brassica rapa]
	Bra031390	1170	-4.76644	5.15e-14	3.85e-14	GO:0005737//cytoplasm	GO:0008270//zinc ion binding; GO:0016491//oxidoreductase activity	GO:0055114//oxidation-reduction process	K00121//S-(hydroxymethyl)glutathione dehydrogenase / alcohol dehydrogenase [EC:1.1.1.284 1.1.1.1]	gi|685309444|ref|XP_009145341.1|//PREDICTED: alcohol dehydrogenase-like 1 [Brassica rapa]
	Bra031832	1008	-4.79244	6.17e-08	6.54e-08	GO:0005576//extracellular region	GO:0020037//heme binding; GO:0046872//metal ion binding; GO:0004601//peroxidase activity	GO:0006979//response to oxidative stress; GO:0098869//cellular oxidant detoxification; GO:0042744//hydrogen peroxide catabolic process; GO:0055114//oxidation-reduction process	K00430//peroxidase [EC:1.11.1.7]	gi|674895035|emb|CDY37853.1|//BnaAnng05140D [Brassica napus]
	Bra021916	1506	-5.16499	5.34e-35	1.95e-35	GO:0005576//extracellular region; GO:0016021//integral component of membrane	GO:0020037//heme binding; GO:0005506//iron ion binding; GO:0004497//monooxygenase activity; GO:0019825//oxygen binding; GO:0000249//C-22 sterol desaturase activity	GO:0016126//sterol biosynthetic process; GO:0055114//oxidation-reduction process	K09832//sterol 22-desaturase [EC:1.14.19.41]	gi|685301397|ref|XP_009141388.1|//PREDICTED: cytochrome P450 710A1-like [Brassica rapa]
	Bra014527	1182	-5.54457	4.25e-07	4.76e-07	GO:0005622//intracellular	GO:0005524//ATP binding; GO:0004707//MAP kinase activity	GO:0000165//MAPK cascade	K14512//mitogen-activated protein kinase 6 [EC:2.7.11.24]	gi|674944354|emb|CDX89034.1|//BnaA04g01520D [Brassica napus]
	Bra034615	516	-5.6794	1.2e-07	1.29e-07	NA	GO:0016597//amino acid binding; GO:0051287//NAD binding; GO:0004617//phosphoglycerate dehydrogenase activity	GO:0006564//L-serine biosynthetic process; GO:0055114//oxidation-reduction process	K00058//D-3-phosphoglycerate dehydrogenase [EC:1.1.1.95]	gi|923756509|ref|XP_013675915.1|//PREDICTED: D-3-phosphoglycerate dehydrogenase 1, chloroplastic-like [Brassica napus]
	Bra040203	1101	-5.69713	7.62e-14	5.76e-14	GO:0005576//extracellular region	GO:0052689//carboxylic ester hydrolase activity	NA	K21026//acetylajmaline esterase [EC:3.1.1.80]; K01188//beta-glucosidase [EC:3.2.1.21]; K00679//phospholipid:diacylglycerol acyltransferase [EC:2.3.1.158]; K10960//geranylgeranyl diphosphate/geranylgeranyl-bacteriochlorophyllide a reductase [EC:1.3.1.83 1.3.1.111]	gi|685383380|ref|XP_009124003.1|//PREDICTED: GDSL esterase/lipase LTL1-like [Brassica rapa]
	Bra030553	816	-5.70413	5.43e-16	3.73e-16	GO:0005774//vacuolar membrane; GO:0009505//plant-type cell wall; GO:0009506//plasmodesma	GO:0003993//acid phosphatase activity	GO:0016311//dephosphorylation	K20728//vegetative storage protein 2; K02866//large subunit ribosomal protein L10e	gi|685351380|ref|XP_009111130.1|//PREDICTED: acid phosphatase 1-like [Brassica rapa]
	Bra022135	1089	-6.12586	8.08e-10	7.59e-10	GO:0009505//plant-type cell wall; GO:0005576//extracellular region; GO:0016021//integral component of membrane	GO:0045330//aspartyl esterase activity; GO:0030599//pectinesterase activity	GO:0045490//pectin catabolic process; GO:0042545//cell wall modification	K01051//pectinesterase [EC:3.1.1.11]	gi|685276028|ref|XP_009128974.1|//PREDICTED: probable pectinesterase 68 isoform X1 [Brassica rapa]
	Bra025064	1071	-6.57978	5.66e-68	1.12e-68	GO:0005576//extracellular region	GO:0052689//carboxylic ester hydrolase activity	NA	K21026//acetylajmaline esterase [EC:3.1.1.80]; K17604//zinc finger SWIM domain-containing protein 3; K01188//beta-glucosidase [EC:3.2.1.21]; K00679//phospholipid:diacylglycerol acyltransferase [EC:2.3.1.158]; K10960//geranylgeranyl diphosphate/geranylgeranyl-bacteriochlorophyllide a reductase [EC:1.3.1.83 1.3.1.111]	gi|685326358|ref|XP_009101579.1|//PREDICTED: GDSL esterase/lipase At5g45670 [Brassica rapa]
	Bra024992	816	-6.81797	2.06e-27	9.32e-28	GO:0005634//nucleus	GO:0003677//DNA binding; GO:0005509//calcium ion binding; GO:0003700//transcription factor activity, sequence-specific DNA binding; GO:0046983//protein dimerization activity	GO:0006355//regulation of transcription, DNA-templated; GO:0042538//hyperosmotic salinity response	K13422//transcription factor MYC2	gi|685326575|ref|XP_009101672.1|//PREDICTED: transcription factor bHLH28-like [Brassica rapa]
	Bra019282	1131	-7.31743	2.72e-19	1.63e-19	GO:0005634//nucleus; GO:0005829//cytosol; GO:0005886//plasma membrane; GO:0005773//vacuole; GO:0009507//chloroplast	GO:0005524//ATP binding; GO:0004683//calmodulin-dependent protein kinase activity; GO:0005509//calcium ion binding; GO:0009931//calcium-dependent protein serine/threonine kinase activity; GO:0005516//calmodulin binding	GO:0010359//regulation of anion channel activity; GO:0009738//abscisic acid-activated signaling pathway; GO:0018105//peptidyl-serine phosphorylation; GO:0009651//response to salt stress; GO:0010119//regulation of stomatal movement; GO:0035556//intracellular signal transduction; GO:0046777//protein autophosphorylation	K13412//calcium-dependent protein kinase [EC:2.7.11.1]	gi|685292907|ref|XP_009137376.1|//PREDICTED: calcium-dependent protein kinase 3 [Brassica rapa]
	Bra015290	2337	-7.92759	3.12e-27	1.42e-27	GO:0005618//cell wall; GO:0009897//external side of plasma membrane; GO:0005576//extracellular region	GO:0032440//2-alkenal reductase [NAD(P)] activity; GO:0004252//serine-type endopeptidase activity	GO:0010103//stomatal complex morphogenesis; GO:0006508//proteolysis; GO:0042127//regulation of cell proliferation; GO:0055114//oxidation-reduction process	K04733//interleukin-1 receptor-associated kinase 4 [EC:2.7.11.1]; K13199//plasminogen activator inhibitor 1 RNA-binding protein;K01183//chitinase [EC:3.2.1.14]	gi|685371282|ref|XP_009119332.1|//PREDICTED: subtilisin-like protease SDD1 [Brassica rapa]
